# Supplementary material for: Proteogenomic analysis of psoriasis reveals discordant and concordant changes in mRNA and protein abundance
Source: Genome Med. 2015 Aug 4;7(1):86. doi: 10.1186/s13073-015-0208-5 (PMC4527112; doi:10.1186/s13073-015-0208-5)
Supplement: Additional file 3: — Curated ordered gene lists from microarray experiments performed with skin-associated cell types. We aggregated 2178 gene lists generated from microarray experiments included in Gene Expression Omnibus (GEO). Gene lists were derived from one of 11 types of experiments: a KCs stimulated with cytokines (59 lists; *HaCaT; **reconstituted epidermis); b KC gene perturbations (65 lists; *HaCaT; **reconstituted epidermis; “ + ” denotes overexpression of a gene rather than interfering RNA knockdown); c non-cytokine treatments applied to KCs (169 lists; *HaCaT; **reconstituted epidermis); d fibroblast treatments (182 lists; *non-primary cells); e psoriasis treatment responses (26 lists; *comparison to lesions prior to treatment rather than lesions from placebo-treated patients); f laboratory mouse phenotypes (35 lists); g Peripheral blood mononuclear cell (PBMC) treatments (461 lists); h T-cell treatments (358 lists; *transformed cell line rather than primary T cells); i dendritic cell treatments (360 lists); j macrophage treatments (337 lists), and (K) human skin diseases (123 lists; *comparison to uninvolved skin from patients rather than normal skin from independent controls). All lists except (f) were generated from experiments using human cells or tissues. For (f), lists of mouse genes were converted to human genes based upon a mapping of human-mouse orthologues. This additional file includes a description of each list along with GEO series accessions, GEO platform identifiers, and Pubmed IDs (PMIDs) of any associated publications. (XLSX 113 kb) [file 13073_2015_208_MOESM3_ESM.xlsx]

## Sheet: Sheet1
Group	List No.	Series	Platform	Label	Pubmed ID
(A) cytokine-treated KCs	1	GSE440	GPL8300	IFNg (48hr|GSE440)	14760888
(A) cytokine-treated KCs	2	GSE1132	GPL96	IFNg (1IU|24hr|GSE1132)	15145801
(A) cytokine-treated KCs	3	GSE1132	GPL97	IFNg (1IU|24hr|GSE1132)	15145801
(A) cytokine-treated KCs	4	GSE2489	GPL8300	TNF (50ng|1hr|GSE2489)	15722350
(A) cytokine-treated KCs	5	GSE2822	GPL8300	OSM (24hr|GSE2822)	16023359
(A) cytokine-treated KCs	6	GSE2822	GPL8300	OSM (7d|GSE2822)**	16023359
(A) cytokine-treated KCs	7	GSE7216	GPL570	IL19 (20ng|4d|GSE7216)	17277128
(A) cytokine-treated KCs	8	GSE7216	GPL570	IL20 (20ng|4d|GSE7216)	17277128
(A) cytokine-treated KCs	9	GSE7216	GPL570	IL22 (20ng|4d|GSE7216)	17277128
(A) cytokine-treated KCs	10	GSE7216	GPL570	IL24 (20ng|4d|GSE7216)	17277128
(A) cytokine-treated KCs	11	GSE7216	GPL570	IL26d (20ng|4d|GSE7216)	17277128
(A) cytokine-treated KCs	12	GSE7216	GPL570	IFNg (10ng|4d|GSE7216)	17277128
(A) cytokine-treated KCs	13	GSE7216	GPL570	IL1b (10ng|4d|GSE7216)	17277128
(A) cytokine-treated KCs	14	GSE7661	GPL3515	TGFb (5ng|1hr|GSE7661)	17425807
(A) cytokine-treated KCs	15	GSE7661	GPL3515	TGFb (5ng|4hr|GSE7661)	17425807
(A) cytokine-treated KCs	16	GSE7661	GPL3515	TGFb (5ng|12hr|GSE7661)	17425807
(A) cytokine-treated KCs	17	GSE8531	GPL571	TGFa (20ng|30min|GSE8531)	18323786
(A) cytokine-treated KCs	18	GSE8531	GPL571	TGFa (20ng|1hr|GSE8531)	18323786
(A) cytokine-treated KCs	19	GSE8531	GPL571	TGFa (20ng|2hr|GSE8531)	18323786
(A) cytokine-treated KCs	20	GSE9120	GPL571	IL1a (25ng|48hr|GSE9120)	17941080
(A) cytokine-treated KCs	21	GSE12109	GPL571	IL17A (200ng|24hr|GSE12109)	18684158
(A) cytokine-treated KCs	22	GSE12109	GPL571	IL22 (200ng|24hr|GSE12109)	18684158
(A) cytokine-treated KCs	23	GSE12109	GPL571	IFNg (20ng|24hr|GSE12109)	18684158
(A) cytokine-treated KCs	24	GSE17892	GPL1930	TNF (3d|GSE17892)	20042637
(A) cytokine-treated KCs	25	GSE17892	GPL1930	TNF (3d|GSE17892)	20042637
(A) cytokine-treated KCs	26	GSE17892	GPL1930	TNF (3d|GSE17892)	20042637
(A) cytokine-treated KCs	27	GSE20297	GPL570	IFNg+TNF (24hr|GSE20297)*	21593768
(A) cytokine-treated KCs	28	GSE20706	GPL6480	IL4+IL13 (100ng|2d|GSE20706)	21411736
(A) cytokine-treated KCs	29	GSE24767	GPL6947	IL17A (200ng|24hr|GSE24767)	21085185
(A) cytokine-treated KCs	30	GSE24767	GPL6947	TNF (1ng|24hr|GSE24767)	21085185
(A) cytokine-treated KCs	31	GSE24767	GPL6947	TNF (10ng|24hr|GSE24767)	21085185
(A) cytokine-treated KCs	32	GSE24767	GPL6947	IL17A+TNF (1ng|24hr|GSE24767)	21085185
(A) cytokine-treated KCs	33	GSE24767	GPL6947	IL17A+TNF (10ng|24hr|GSE24767)	21085185
(A) cytokine-treated KCs	34	GSE25400	GPL6244	IL1a (10ng|24hr|GSE25400)**	21242515
(A) cytokine-treated KCs	35	GSE25400	GPL6244	IL1F5 (5ug|24hr|GSE25400)**	21242515
(A) cytokine-treated KCs	36	GSE25400	GPL6244	IL1F6 (5ug|24hr|GSE25400)**	21242515
(A) cytokine-treated KCs	37	GSE25400	GPL6244	IL1F8 (5ug|24hr|GSE25400)**	21242515
(A) cytokine-treated KCs	38	GSE25400	GPL6244	IL1F9 (5ug|24hr|GSE25400)**	21242515
(A) cytokine-treated KCs	39	GSE27533	GPL10558	IL17A (200ng|12hr|GSE27533)*	22229441
(A) cytokine-treated KCs	40	GSE28158	GPL10558	IL22 (200ng|24hr|GSE28158)*	22229441
(A) cytokine-treated KCs	41	GSE32620	GPL6480	IL17C (500ng|3hr|GSE32620)	21993848
(A) cytokine-treated KCs	42	GSE32620	GPL6480	IL17C (500ng|24hr|GSE32620)	21993848
(A) cytokine-treated KCs	43	GSE32975	GPL570	TNF (10ng|4hr|GSE32975)*	22549044
(A) cytokine-treated KCs	44	GSE36287	GPL570	IFNa (20ng|24hr|GSE36287)	22479649
(A) cytokine-treated KCs	45	GSE36287	GPL570	IFNg (20ng|24hr|GSE36287)	22479649
(A) cytokine-treated KCs	46	GSE36287	GPL570	IL13 (20ng|24hr|GSE36287)	22479649
(A) cytokine-treated KCs	47	GSE36287	GPL570	IL4 (20ng|24hr|GSE36287)	22479649
(A) cytokine-treated KCs	48	GSE36287	GPL570	TNF (10ng|24hr|GSE36287)	22479649
(A) cytokine-treated KCs	49	GSE36287	GPL570	IL17A (20ng|24hr|GSE36287)	22479649
(A) cytokine-treated KCs	50	GSE36387	GPL10558	TNF (20ng|20hr|GSE36387)	22479649
(A) cytokine-treated KCs	51	GSE37361	GPL13607	IL1A+IL17+IL22 +TNF +OSM (2ng|24hr|GSE37361)*	24291779
(A) cytokine-treated KCs	52	GSE52361	GPL570	IFNg (20ng|48hr|GSE52361)**	24587313
(A) cytokine-treated KCs	53	GSE52361	GPL570	IL17A (200ng|48hr|GSE52361)**	24587313
(A) cytokine-treated KCs	54	GSE52361	GPL570	IL22 (200ng|48hr|GSE52361)**	24587313
(A) cytokine-treated KCs	55	GSE53751	GPL570	IFNg (10ng|24hr|GSE53751)	25168428
(A) cytokine-treated KCs	56	GSE53751	GPL570	IL4 (25ng|24hr|GSE53751)	25168428
(A) cytokine-treated KCs	57	GSE53751	GPL570	IL17A (25ng|24hr|GSE53751)	25168428
(A) cytokine-treated KCs	58	GSE53751	GPL570	IL22 (25ng|24hr|GSE53751)	25168428
(A) cytokine-treated KCs	59	GSE53751	GPL570	IL6 (25ng|24hr|GSE53751)	25168428
(B) KC gene perturbations	1	GSE1434	GPL1260	GLI1 + (GSE1434/GPL1260)*	16434164
(B) KC gene perturbations	2	GSE1434	GPL1260	GLI1 + (GSE1434/GPL1260)*	16434164
(B) KC gene perturbations	3	GSE1434	GPL1260	GLI2 + (GSE1434/GPL1260)*	16434164
(B) KC gene perturbations	4	GSE1434	GPL1260	GLI2 + (GSE1434/GPL1260)*	16434164
(B) KC gene perturbations	5	GSE11710	GPL570	ETS1 (GSE11710/GPL570)*	18955504
(B) KC gene perturbations	6	GSE11710	GPL570	TFAP2A (GSE11710/GPL570)*	18955504
(B) KC gene perturbations	7	GSE11710	GPL570	SMAD2 (GSE11710/GPL570)*	18955504
(B) KC gene perturbations	8	GSE11710	GPL570	SMAD3 (GSE11710/GPL570)*	18955504
(B) KC gene perturbations	9	GSE15417	GPL571	ERK1 ERK2 (GSE15417/GPL571)	19414607
(B) KC gene perturbations	10	GSE15417	GPL571	ERK1 ERK2 (GSE15417/GPL571)	19414607
(B) KC gene perturbations	11	GSE15716	GPL4803	GATA3 (GSE15716/GPL4803)	19735555
(B) KC gene perturbations	12	GSE17011	GPL1708	KEAP1 (GSE17011/GPL1708)*	19608619
(B) KC gene perturbations	13	GSE17394	GPL4803	MYC (GSE17394/GPL4803)*	22184109
(B) KC gene perturbations	14	GSE17394	GPL4803	TP63 (GSE17394/GPL4803)*	22184109
(B) KC gene perturbations	15	GSE18590	GPL570	DNMT1 (GSE18590/GPL570)	20081831
(B) KC gene perturbations	16	GSE19931	GPL1456	miR-483-3p + (GSE19931/GPL1456)*	21676945
(B) KC gene perturbations	17	GSE20706	GPL6480	DUOX1 (GSE20706/GPL6480)	21411736
(B) KC gene perturbations	18	GSE31093	GPL4133	CBX4 (GSE31093/GPL4133)	21885019
(B) KC gene perturbations	19	GSE31094	GPL10332	CBX4 + (GSE31094/GPL10332)	21885019
(B) KC gene perturbations	20	GSE32685	GPL570	KLF4 (GSE32685/GPL570)	22364861
(B) KC gene perturbations	21	GSE32685	GPL570	ZNF750 (GSE32685/GPL570)	22364861
(B) KC gene perturbations	22	GSE32975	GPL570	HRAS + (GSE32975/GPL570)*	22549044
(B) KC gene perturbations	23	GSE32975	GPL570	EGFR + (GSE32975/GPL570)*	22549044
(B) KC gene perturbations	24	GSE32975	GPL570	RELA + (GSE32975/GPL570)*	22549044
(B) KC gene perturbations	25	GSE32975	GPL570	EGFR + (GSE32975/GPL570)*	22549044
(B) KC gene perturbations	26	GSE32975	GPL570	RELA + (GSE32975/GPL570)*	22549044
(B) KC gene perturbations	27	GSE32975	GPL570	EGFR + (GSE32975/GPL570)*	22549044
(B) KC gene perturbations	28	GSE32975	GPL570	EGFR + (GSE32975/GPL570)*	22549044
(B) KC gene perturbations	29	GSE32975	GPL570	RELA + (GSE32975/GPL570)*	22549044
(B) KC gene perturbations	30	GSE33495	GPL570	TP63 (GSE33495/GPL570)	22922031
(B) KC gene perturbations	31	GSE33495	GPL570	TP63 + (GSE33495/GPL570)	22922031
(B) KC gene perturbations	32	GSE33495	GPL570	TP63 + (GSE33495/GPL570)	22922031
(B) KC gene perturbations	33	GSE33495	GPL570	TP63 + (GSE33495/GPL570)	22922031
(B) KC gene perturbations	34	GSE34528	GPL570	ANCR (GSE34528/GPL570)	22302877
(B) KC gene perturbations	35	GSE36014	GPL6480	KLF9 + (GSE36014/GPL6480)	22711835
(B) KC gene perturbations	36	GSE36222	GPL570	ACTL6a (GSE36222/GPL570)	23395444
(B) KC gene perturbations	37	GSE37049	GPL6244	GRHL3 (GSE37049/GPL6244)	22829784
(B) KC gene perturbations	38	GSE37570	GPL6244	MLL2 (GSE37570/GPL6244)	22829784
(B) KC gene perturbations	39	GSE37637	GPL570	EXOSC9 (GSE37637/GPL570)	22770246
(B) KC gene perturbations	40	GSE37637	GPL570	EXOSC9 GRHL3 (GSE37637/GPL570)	22770246
(B) KC gene perturbations	41	GSE37967	GPL10558	miR-198 + (GSE37967/GPL10558)	23395958
(B) KC gene perturbations	42	GSE38039	GPL6244	ZNF750 (GSE38039/GPL6244)*	22936986
(B) KC gene perturbations	43	GSE40122	GPL570	STAU (GSE40122/GPL570)**	23201690
(B) KC gene perturbations	44	GSE40122	GPL570	TINCR (GSE40122/GPL570)**	23201690
(B) KC gene perturbations	45	GSE41615	GPL10558	FSTL1 (GSE41615/GPL10558)	23395958
(B) KC gene perturbations	46	GSE41905	GPL11532	MiR-31 (GSE41905/GPL11532)	23233723
(B) KC gene perturbations	47	GSE43082	GPL10558	NFX1-123 (GSE43082/GPL10558)	24109236
(B) KC gene perturbations	48	GSE43082	GPL10558	NFX1-123 (GSE43082/GPL10558)	24109236
(B) KC gene perturbations	49	GSE43082	GPL10558	NFX1-123 (GSE43082/GPL10558)	24109236
(B) KC gene perturbations	50	GSE43082	GPL10558	NFX1-123 (GSE43082/GPL10558)	24109236
(B) KC gene perturbations	51	GSE43082	GPL10558	NFX1-123 + (GSE43082/GPL10558)	24109236
(B) KC gene perturbations	52	GSE43082	GPL10558	NFX1-123 + (GSE43082/GPL10558)	24109236
(B) KC gene perturbations	53	GSE49384	GPL6244	NF2 LATS2 (GSE49384/GPL6244)*	24581491
(B) KC gene perturbations	54	GSE49384	GPL6244	NF2 LATS2 YAP TAZ (GSE49384/GPL6244)*	24581491
(B) KC gene perturbations	55	GSE52651	GPL570	MAF MAFB (GSE52651/GPL570)	none
(B) KC gene perturbations	56	GSE53589	GPL6480	SIX1 + (GSE53589/GPL6480)	24574515
(B) KC gene perturbations	57	GSE55269	GPL570	SNAI2 (GSE55269/GPL570)	25100569
(B) KC gene perturbations	58	GSE55269	GPL570	SNAI2 + (GSE55269/GPL570)	25100569
(B) KC gene perturbations	59	GSE55823	GPL571	ERK1 + (GSE55823/GPL571)	25068892
(B) KC gene perturbations	60	GSE55823	GPL571	ERK1 + (GSE55823/GPL571)	25068892
(B) KC gene perturbations	61	GSE55823	GPL571	ERK1 + (GSE55823/GPL571)	25068892
(B) KC gene perturbations	62	GSE57187	GPL18627	TP53 (GSE57187/GPL18627)	24823795
(B) KC gene perturbations	63	GSE57187	GPL18627	TP63 (GSE57187/GPL18627)	24823795
(B) KC gene perturbations	64	GSE57949	GPL10558	NCSTN (GSE57949/GPL10558)*	none
(B) KC gene perturbations	65	GSE60551	GPL571	BCL-3 + (GSE60551/GPL571)*	25366117
(B) KC gene perturbations	66	GSE61139	GPL6244	miR-132 + (GSE61139/GPL6244)	none
(C) non-cytokine KC treatments	1	GSE4223	GPL2573	UVB radiation (GSE4223/GPL2573)*	none
(C) non-cytokine KC treatments	2	GSE4223	GPL2573	UVB radiation (GSE4223/GPL2573)*	none
(C) non-cytokine KC treatments	3	GSE4828	GPL8300	JNK inhibitor SP600125 (GSE4828/GPL8300)	16648634
(C) non-cytokine KC treatments	4	GSE6820	GPL1521	scratch (GSE6820/GPL1521)	17363378
(C) non-cytokine KC treatments	5	GSE6820	GPL1521	scratch w/SB203580 (GSE6820/GPL1521)	17363378
(C) non-cytokine KC treatments	6	GSE6820	GPL1521	scratch w/ U0126 (GSE6820/GPL1521)	17363378
(C) non-cytokine KC treatments	7	GSE6820	GPL1521	scratch w/ LY294002 (GSE6820/GPL1521)	17363378
(C) non-cytokine KC treatments	8	GSE6820	GPL1521	scratch (GSE6820/GPL1521)	17363378
(C) non-cytokine KC treatments	9	GSE6820	GPL1521	scratch w/SB203580 (GSE6820/GPL1521)	17363378
(C) non-cytokine KC treatments	10	GSE6820	GPL1521	scratch w/ U0126 (GSE6820/GPL1521)	17363378
(C) non-cytokine KC treatments	11	GSE6820	GPL1521	scratch w/ LY294002 (GSE6820/GPL1521)	17363378
(C) non-cytokine KC treatments	12	GSE7060	GPL2573	radiation (GSE7060/GPL2573)*	19580478
(C) non-cytokine KC treatments	13	GSE8760	GPL96	cis urocanic acid (GSE8760/GPL96)	18566387
(C) non-cytokine KC treatments	14	GSE8760	GPL96	trans urocanic acid (GSE8760/GPL96)	18566387
(C) non-cytokine KC treatments	15	GSE8760	GPL96	radiation (GSE8760/GPL96)	18566387
(C) non-cytokine KC treatments	16	GSE9211	GPL1528	DKK1 (GSE9211/GPL1528)	17984176
(C) non-cytokine KC treatments	17	GSE13709	GPL7687	hair follicle-derived (GSE13709/GPL7687)	23385231
(C) non-cytokine KC treatments	18	GSE13709	GPL7687	hair follicle-derived, atopic dermatitis patient (GSE13709/GPL7687)	23385231
(C) non-cytokine KC treatments	19	GSE13709	GPL7688	hair follicle-derived (GSE13709/GPL7688)	23385231
(C) non-cytokine KC treatments	20	GSE13709	GPL7688	hair follicle-derived, atopic dermatitis patient (GSE13709/GPL7688)	23385231
(C) non-cytokine KC treatments	21	GSE14466	GPL1708	radiation (GSE14466/GPL1708)	19580510
(C) non-cytokine KC treatments	22	GSE14466	GPL1708	radiation (GSE14466/GPL1708)	19580510
(C) non-cytokine KC treatments	23	GSE14838	GPL6480	2,4-dinitrochlorobenzene (GSE14838/GPL6480)	20146380
(C) non-cytokine KC treatments	24	GSE15156	GPL571	HPV 16 (GSE15156/GPL571)	19221178
(C) non-cytokine KC treatments	25	GSE15156	GPL571	HPV 16 (GSE15156/GPL571)	19221178
(C) non-cytokine KC treatments	26	GSE15156	GPL571	benzo[a]pyrene + HPV 16 (GSE15156/GPL571)	19221178
(C) non-cytokine KC treatments	27	GSE15716	GPL4803	radiation (GSE15716/GPL4803)	19735555
(C) non-cytokine KC treatments	28	GSE15716	GPL4803	radiation w/GATA3 RNAi (GSE15716/GPL4803)	19735555
(C) non-cytokine KC treatments	29	GSE16425	GPL6480	anatase titanium dioxide (GSE16425/GPL6480)*	19695317
(C) non-cytokine KC treatments	30	GSE16425	GPL6480	anatase titanium dioxide (GSE16425/GPL6480)*	19695317
(C) non-cytokine KC treatments	31	GSE16425	GPL6480	anatase titanium dioxide (GSE16425/GPL6480)*	19695317
(C) non-cytokine KC treatments	32	GSE16727	GPL4133	tungsten carbide, 3 hr (GSE16727/GPL4133)*	20105288
(C) non-cytokine KC treatments	33	GSE16727	GPL4133	tungsten carbide cobalt, 3 hr (GSE16727/GPL4133)*	20105288
(C) non-cytokine KC treatments	34	GSE16727	GPL4133	colbolt ions, 3 hr (GSE16727/GPL4133)*	20105288
(C) non-cytokine KC treatments	35	GSE16727	GPL4133	tungsten carbide, 3 days (GSE16727/GPL4133)*	20105288
(C) non-cytokine KC treatments	36	GSE16727	GPL4133	tungsten carbide cobalt, 3 days (GSE16727/GPL4133)*	20105288
(C) non-cytokine KC treatments	37	GSE16727	GPL4133	colbolt ions, 3 days (GSE16727/GPL4133)*	20105288
(C) non-cytokine KC treatments	38	GSE18590	GPL570	calcium (GSE18590/GPL570)	20081831
(C) non-cytokine KC treatments	39	GSE20297	GPL570	terbutaline (GSE20297/GPL570)*	21593768
(C) non-cytokine KC treatments	40	GSE20297	GPL570	GPR40 agonist GW9508 (GSE20297/GPL570)*	21593768
(C) non-cytokine KC treatments	41	GSE20722	GPL6480	Ino-C2-PAF (GSE20722/GPL6480)*	21681147
(C) non-cytokine KC treatments	42	GSE20722	GPL6480	Glc-PAF (GSE20722/GPL6480)*	21681147
(C) non-cytokine KC treatments	43	GSE20722	GPL6480	edelfosine (GSE20722/GPL6480)*	21681147
(C) non-cytokine KC treatments	44	GSE21260	GPL6104	poly(I:C), 4 hr (GSE21260/GPL6104)	21423754
(C) non-cytokine KC treatments	45	GSE21260	GPL6104	poly(I:C), 24 hr (GSE21260/GPL6104)	21423754
(C) non-cytokine KC treatments	46	GSE21260	GPL6104	HPV 16 (GSE21260/GPL6104)	21423754
(C) non-cytokine KC treatments	47	GSE21364	GPL10335	methyl-beta-cyclodextrin + cholesterol depletion (GSE21364/GPL10335)	20882041
(C) non-cytokine KC treatments	48	GSE21364	GPL10335	methyl-beta-cyclodextrin (GSE21364/GPL10335)	20882041
(C) non-cytokine KC treatments	49	GSE21413	GPL571	calcium, 7 days (GSE21413/GPL571)	none
(C) non-cytokine KC treatments	50	GSE22298	GPL571	retinoic acid (GSE22298/GPL571)	19388012|20443817
(C) non-cytokine KC treatments	51	GSE22298	GPL571	thyroid hormone (GSE22298/GPL571)	19388012|20443817
(C) non-cytokine KC treatments	52	GSE23803	GPL4133	radiation, 125-375 um (GSE23803/GPL4133)**	none
(C) non-cytokine KC treatments	53	GSE23803	GPL4133	radiation, 375-625 um (GSE23803/GPL4133)**	none
(C) non-cytokine KC treatments	54	GSE23803	GPL4133	radiation, 625-875 um (GSE23803/GPL4133)**	none
(C) non-cytokine KC treatments	55	GSE23803	GPL4133	radiation (GSE23803/GPL4133)**	none
(C) non-cytokine KC treatments	56	GSE23901	GPL4133	radiation, 1 hr (GSE23901/GPL4133)**	none
(C) non-cytokine KC treatments	57	GSE23901	GPL4133	radiation, 16 hr (GSE23901/GPL4133)**	none
(C) non-cytokine KC treatments	58	GSE23903	GPL4133	radiation (GSE23903/GPL4133)**	none
(C) non-cytokine KC treatments	59	GSE26487	GPL8300	dexamethasone, 1 hr (GSE26487/GPL8300)	17095510
(C) non-cytokine KC treatments	60	GSE26487	GPL8300	dexamethasone, 4 hr (GSE26487/GPL8300)	17095510
(C) non-cytokine KC treatments	61	GSE26487	GPL8300	dexamethasone, 24 hr (GSE26487/GPL8300)	17095510
(C) non-cytokine KC treatments	62	GSE26487	GPL8300	dexamethasone, 48 hr (GSE26487/GPL8300)	17095510
(C) non-cytokine KC treatments	63	GSE26487	GPL8300	dexamethasone, 72 hr (GSE26487/GPL8300)	17095510
(C) non-cytokine KC treatments	64	GSE26523	GPL571	EphB2 (GSE26523/GPL571)	21809346
(C) non-cytokine KC treatments	65	GSE26523	GPL571	Ephrin-A4 (GSE26523/GPL571)	21809346
(C) non-cytokine KC treatments	66	GSE24118	GPL571	S.aureus planktonic factors (GSE24118/GPL571)	21693040
(C) non-cytokine KC treatments	67	GSE24118	GPL571	S.aureus biofilm factors (GSE24118/GPL571)	21693040
(C) non-cytokine KC treatments	68	GSE24370	GPL4133	S. aureus biofilm (GSE24370/GPL4133)	21693040
(C) non-cytokine KC treatments	69	GSE27360	GPL11094	UVB radiation, 6 hr (GSE27360/GPL11094)	none
(C) non-cytokine KC treatments	70	GSE27360	GPL11094	UVB radiation, 12 hr (GSE27360/GPL11094)	none
(C) non-cytokine KC treatments	71	GSE27360	GPL11094	UVB radiation, 24 hr (GSE27360/GPL11094)	none
(C) non-cytokine KC treatments	72	GSE28552	GPL13402	TPA (GSE28552/GPL13402)	20887892
(C) non-cytokine KC treatments	73	GSE29344	GPL6883	radiation, 10cGy, 0 hr (GSE29344/GPL6883)**	22594378
(C) non-cytokine KC treatments	74	GSE29344	GPL6883	radiation, 10cGy, 3 hr (GSE29344/GPL6883)**	22594378
(C) non-cytokine KC treatments	75	GSE29344	GPL6883	radiation, 10cGy, 8 hr (GSE29344/GPL6883)**	22594378
(C) non-cytokine KC treatments	76	GSE29344	GPL6883	radiation, 10cGy, 24 hr (GSE29344/GPL6883)**	22594378
(C) non-cytokine KC treatments	77	GSE29344	GPL6883	radiation, 100cGy, 0 hr (GSE29344/GPL6883)**	22594378
(C) non-cytokine KC treatments	78	GSE29344	GPL6883	radiation, 100cGy, 3 hr (GSE29344/GPL6883)**	22594378
(C) non-cytokine KC treatments	79	GSE29344	GPL6883	radiation, 100cGy, 8 hr (GSE29344/GPL6883)**	22594378
(C) non-cytokine KC treatments	80	GSE29344	GPL6883	radiation, 100cGy, 24 hr (GSE29344/GPL6883)**	22594378
(C) non-cytokine KC treatments	81	GSE32217	GPL6244	EGF, 50% confluence (GSE32217/GPL6244)	22395315
(C) non-cytokine KC treatments	82	GSE32217	GPL6244	EGF, 100% confluence (GSE32217/GPL6244)	22395315
(C) non-cytokine KC treatments	83	GSE32920	GPL571	phevalin, 1 uM (GSE32920/GPL571)	22808288
(C) non-cytokine KC treatments	84	GSE32920	GPL571	phevalin, 10 uM (GSE32920/GPL571)	22808288
(C) non-cytokine KC treatments	85	GSE32920	GPL571	S. aureus factors (GSE32920/GPL571)*	22808288
(C) non-cytokine KC treatments	86	GSE32975	GPL570	EGF, w/ EGFR + (GSE32975/GPL570)*	22549044
(C) non-cytokine KC treatments	87	GSE32975	GPL570	EGF (GSE32975/GPL570)*	22549044
(C) non-cytokine KC treatments	88	GSE32975	GPL570	EGF, w/ EGFR + (GSE32975/GPL570)*	22549044
(C) non-cytokine KC treatments	89	GSE32975	GPL570	LY294002 (GSE32975/GPL570)*	22549044
(C) non-cytokine KC treatments	90	GSE32975	GPL570	U1026 (GSE32975/GPL570)*	22549044
(C) non-cytokine KC treatments	91	GSE32975	GPL570	gefitinib (GSE32975/GPL570)*	22549044
(C) non-cytokine KC treatments	92	GSE33493	GPL6883	5’-aza-2-deoxycytidine (GSE33493/GPL6883)*	21423624
(C) non-cytokine KC treatments	93	GSE34557	GPL6884	AG1478 (GSE34557/GPL6884)	22729083
(C) non-cytokine KC treatments	94	GSE34557	GPL6884	BMP2/7 (GSE34557/GPL6884)	22729083
(C) non-cytokine KC treatments	95	GSE34557	GPL6884	AG1478 + BMP2/7 (GSE34557/GPL6884)	22729083
(C) non-cytokine KC treatments	96	GSE36796	GPL6244	2,3,7,8-Tetrachlorodibenzo-p-dioxin (GSE36796/GPL6244)	23152189
(C) non-cytokine KC treatments	97	GSE37361	GPL13607	Ino-C2-PAF (GSE37361/GPL13607)*	24291779
(C) non-cytokine KC treatments	98	GSE37833	GPL6254	magnetic field (GSE37833/GPL6254)*	none
(C) non-cytokine KC treatments	99	GSE38628	GPL6244	calcium, 1 hr (GSE38628/GPL6244)	22829784
(C) non-cytokine KC treatments	100	GSE38628	GPL6244	calcium, 3 hr (GSE38628/GPL6244)	22829784
(C) non-cytokine KC treatments	101	GSE38628	GPL6244	calcium, 6 hr (GSE38628/GPL6244)	22829784
(C) non-cytokine KC treatments	102	GSE38628	GPL6244	calcium, 12 hr (GSE38628/GPL6244)	22829784
(C) non-cytokine KC treatments	103	GSE38628	GPL6244	calcium, 24 hr (GSE38628/GPL6244)	22829784
(C) non-cytokine KC treatments	104	GSE38628	GPL6244	calcium, 48 hr (GSE38628/GPL6244)	22829784
(C) non-cytokine KC treatments	105	GSE39293	GPL570	cidofovir (GSE39293/GPL570)*	23702334
(C) non-cytokine KC treatments	106	GSE41585	GPL10558	histamine (GSE41585/GPL10558)*	25219105
(C) non-cytokine KC treatments	107	GSE41680	GPL571	tyrphostin (GSE41680/GPL571)	none
(C) non-cytokine KC treatments	108	GSE44270	GPL6244	keloid-derived (GSE44270/GPL6244)	23815228
(C) non-cytokine KC treatments	109	GSE46343	GPL8971	plasma (GSE46343/GPL8971)*	23668811
(C) non-cytokine KC treatments	110	GSE46343	GPL8971	hydrogen peroxide (GSE46343/GPL8971)*	23668811
(C) non-cytokine KC treatments	111	GSE48459	GPL6244	S. scabiei mites (GSE48459/GPL6244)**	23940705
(C) non-cytokine KC treatments	112	GSE48459	GPL6244	S. scabiei mite extract (GSE48459/GPL6244)**	23940705
(C) non-cytokine KC treatments	113	GSE49472	GPL6480	LL37, 2.56 mM ,low calcium (GSE49472/GPL6480)	25305315
(C) non-cytokine KC treatments	114	GSE49472	GPL6480	LL37, 7.68 mM, low calcium (GSE49472/GPL6480)	25305315
(C) non-cytokine KC treatments	115	GSE49472	GPL6480	LL37, 2.56 mM, high calcium (GSE49472/GPL6480)	25305315
(C) non-cytokine KC treatments	116	GSE49472	GPL6480	LL37, 7.68 mM, high calcium (GSE49472/GPL6480)	25305315
(C) non-cytokine KC treatments	117	GSE50568	GPL570	mitomycin C	24850740
(C) non-cytokine KC treatments	118	GSE50568	GPL570	mitomycin C, HPV 16 E6 treated cells	24850740
(C) non-cytokine KC treatments	119	GSE50568	GPL570	mitomycin C, HPV 6B E6 treated cells	24850740
(C) non-cytokine KC treatments	120	GSE50568	GPL570	mitomycin C, HPV 8 E6 treated cells	24850740
(C) non-cytokine KC treatments	121	GSE50568	GPL570	mitomycin C, HPV 92 E6 treated cells	24850740
(C) non-cytokine KC treatments	122	GSE50591	GPL571	ERK inhibitor PD98059 (GSE50591/GPL571)	18247374
(C) non-cytokine KC treatments	123	GSE50591	GPL571	p38 inhibitor (GSE50591/GPL571)	18247374
(C) non-cytokine KC treatments	124	GSE50591	GPL571	ERK, p38, JNK inhibitors (GSE50591/GPL571)	18247374
(C) non-cytokine KC treatments	125	GSE52515	GPL10558	ROCK inhibitor Y-27632 (GSE52515/GPL10558)	24774536
(C) non-cytokine KC treatments	126	GSE52651	GPL570	differentiation/regeneration, day 1 (GSE52651/GPL570)**	none
(C) non-cytokine KC treatments	127	GSE52651	GPL570	differentiation/regeneration, day 2 (GSE52651/GPL570)**	none
(C) non-cytokine KC treatments	128	GSE52651	GPL570	differentiation/regeneration, day 3 (GSE52651/GPL570)**	none
(C) non-cytokine KC treatments	129	GSE52651	GPL570	differentiation/regeneration, day 4 (GSE52651/GPL570)**	none
(C) non-cytokine KC treatments	130	GSE52651	GPL570	differentiation/regeneration, day 5 (GSE52651/GPL570)**	none
(C) non-cytokine KC treatments	131	GSE52651	GPL570	differentiation/regeneration, day 6 (GSE52651/GPL570)**	none
(C) non-cytokine KC treatments	132	GSE52651	GPL570	differentiation/regeneration, day 7 (GSE52651/GPL570)**	none
(C) non-cytokine KC treatments	133	GSE54008	GPL10904	HPV 16 E2 (GSE54008/GPL10904)	24614210
(C) non-cytokine KC treatments	134	GSE54008	GPL10904	HPV 18 E2 (GSE54008/GPL10904)	24614210
(C) non-cytokine KC treatments	135	GSE55823	GPL571	anti-EGF mAb225 (GSE55823/GPL571)	25068892
(C) non-cytokine KC treatments	136	GSE56817	GPL6480	CGS27023A (GSE56817/GPL6480)**	none
(C) non-cytokine KC treatments	137	GSE56817	GPL6480	BIPBIPU (GSE56817/GPL6480)**	none
(C) non-cytokine KC treatments	138	GSE56817	GPL6480	CGS27023A + BIPBIPU (GSE56817/GPL6480)**	none
(C) non-cytokine KC treatments	139	GSE57120	GPL6104	obacunone (GSE57120/GPL6104)*	none
(C) non-cytokine KC treatments	140	GSE57120	GPL6104	obacunone (GSE57120/GPL6104)*	none
(C) non-cytokine KC treatments	141	GSE57120	GPL6104	obacunone (GSE57120/GPL6104)*	none
(C) non-cytokine KC treatments	142	GSE57135	GPL14550	millimeter wave, 20 mW/cm2 (GSE57135/GPL14550)	25302706
(C) non-cytokine KC treatments	143	GSE57135	GPL14550	millimeter wave, temp control (GSE57135/GPL14550)	25302706
(C) non-cytokine KC treatments	144	GSE57135	GPL14550	heat shock (GSE57135/GPL14550)	25302706
(C) non-cytokine KC treatments	145	GSE57187	GPL18627	adriamycin (GSE57187/GPL18627)	24823795
(C) non-cytokine KC treatments	146	GSE57187	GPL18627	cisplatin (GSE57187/GPL18627)	24823795
(C) non-cytokine KC treatments	147	GSE58395	GPL8971	plasma 20 sec, 3 hrs (GSE58395/GPL8971)*	23668811
(C) non-cytokine KC treatments	148	GSE58395	GPL8971	plasma 20 sec, 6 hrs (GSE58395/GPL8971)*	23668811
(C) non-cytokine KC treatments	149	GSE58395	GPL8971	plasma 20 sec, 24 hrs (GSE58395/GPL8971)*	23668811
(C) non-cytokine KC treatments	150	GSE58395	GPL8971	plasma 60 sec, 3 hrs (GSE58395/GPL8971)*	23668811
(C) non-cytokine KC treatments	151	GSE58395	GPL8971	plasma 60 sec, 6 hrs (GSE58395/GPL8971)*	23668811
(C) non-cytokine KC treatments	152	GSE58395	GPL8971	plasma 60 sec, 24 hrs (GSE58395/GPL8971)*	23668811
(C) non-cytokine KC treatments	153	GSE58395	GPL8971	plasma 180 sec, 3 hrs (GSE58395/GPL8971)*	23668811
(C) non-cytokine KC treatments	154	GSE58395	GPL8971	plasma 180 sec, 6 hrs (GSE58395/GPL8971)*	23668811
(C) non-cytokine KC treatments	155	GSE58395	GPL8971	plasma 180 sec, 24 hrs (GSE58395/GPL8971)*	23668811
(C) non-cytokine KC treatments	156	GSE58395	GPL8971	hydrogen peroxide (GSE58395/GPL8971)*	23668811
(C) non-cytokine KC treatments	157	GSE58395	GPL8971	argon gas (GSE58395/GPL8971)*	23668811
(C) non-cytokine KC treatments	158	GSE58749	GPL17692	retinoic acid, 4hrs, proliferating cells (GSE58749/GPL17692)	24925226
(C) non-cytokine KC treatments	159	GSE58749	GPL17692	3,4-didehydroretinoic acid, 4 hrs, proliferating cells (GSE58749/GPL17692)	24925226
(C) non-cytokine KC treatments	160	GSE58749	GPL17692	retinoic acid, 24hrs, proliferating cells (GSE58749/GPL17692)	24925226
(C) non-cytokine KC treatments	161	GSE58749	GPL17692	3,4-didehydroretinoic acid, 24 hrs, proliferating cells (GSE58749/GPL17692)	24925226
(C) non-cytokine KC treatments	162	GSE58749	GPL17692	retinoic acid, 4hrs, differentiating cells (GSE58749/GPL17692)	24925226
(C) non-cytokine KC treatments	163	GSE58749	GPL17692	3,4-didehydroretinoic acid, 4 hrs, differentiating cells (GSE58749/GPL17692)	24925226
(C) non-cytokine KC treatments	164	GSE58749	GPL17692	retinoic acid, 24hrs, differentiating cells (GSE58749/GPL17692)	24925226
(C) non-cytokine KC treatments	165	GSE58749	GPL17692	3,4-didehydroretinoic acid, 24 hrs, differentiating cells (GSE58749/GPL17692)	24925226
(C) non-cytokine KC treatments	166	GSE58841	GPL6244	HPV 16 E6 (GSE58841/GPL6244)	25488293
(C) non-cytokine KC treatments	167	GSE58841	GPL6244	HPV 16 E7 (GSE58841/GPL6244)	25488293
(C) non-cytokine KC treatments	168	GSE58841	GPL6244	HPV 16 E6 + E7 (GSE58841/GPL6244)	25488293
(C) non-cytokine KC treatments	169	GSE61226	GPL570	ROCK inhibitor Y-27632 (GSE61226/GPL570)	none
(C) non-cytokine KC treatments	170	GSE61993	GPL17692	streptococcal M1 (GSE61993/GPL17692)*	none
(D) fibroblast treatments	1	GSE1719	GPL8300	menadione (GSE1719/GPL8300)	16109308
(D) fibroblast treatments	2	GSE6818	GPL2507	gold, 2 hrs, 10% concentration (GSE6818/GPL2507)	none
(D) fibroblast treatments	3	GSE6818	GPL2507	gold, 8 hrs, 10% concentration (GSE6818/GPL2507)	none
(D) fibroblast treatments	4	GSE6818	GPL2507	gold, 2 hrs, 100% concentration (GSE6818/GPL2507)	none
(D) fibroblast treatments	5	GSE6818	GPL2507	gold, 8 hrs, 100% concentration (GSE6818/GPL2507)	none
(D) fibroblast treatments	6	GSE7626	GPL5121	guanosin (GSE7626/GPL5121)	18786225
(D) fibroblast treatments	7	GSE7626	GPL5121	mycophenolic acid (GSE7626/GPL5121)	18786225
(D) fibroblast treatments	8	GSE7626	GPL5121	guanosin + mycophenolic acid (GSE7626/GPL5121)	18786225
(D) fibroblast treatments	9	GSE7890	GPL570	hydrocortisone (GSE7890/GPL570)	17989729
(D) fibroblast treatments	10	GSE7890	GPL570	hydrocortisone, keloid-derived cells (GSE7890/GPL570)	17989729
(D) fibroblast treatments	11	GSE7890	GPL570	keloid (GSE7890/GPL570)	17989729
(D) fibroblast treatments	12	GSE7890	GPL570	keloid, hydrocortisone-treated cells (GSE7890/GPL570)	17989729
(D) fibroblast treatments	13	GSE8686	GPL2507	atorvastatin (GSE8686/GPL2507)	18832915
(D) fibroblast treatments	14	GSE8686	GPL2507	atorvastatin + mevalonate (GSE8686/GPL2507)	18832915
(D) fibroblast treatments	15	GSE8686	GPL2507	rho kinase inhibitor (GSE8686/GPL2507)	18832915
(D) fibroblast treatments	16	GSE9806	GPL6254	marinobufagenin, 0.25 hr (GSE9806/GPL6254)	18483172
(D) fibroblast treatments	17	GSE9806	GPL6254	marinobufagenin, 0.50 hr (GSE9806/GPL6254)	18483172
(D) fibroblast treatments	18	GSE9806	GPL6254	marinobufagenin, 0.75 hr (GSE9806/GPL6254)	18483172
(D) fibroblast treatments	19	GSE9806	GPL6254	marinobufagenin, 1 hr (GSE9806/GPL6254)	18483172
(D) fibroblast treatments	20	GSE9806	GPL6254	marinobufagenin, 2 hr (GSE9806/GPL6254)	18483172
(D) fibroblast treatments	21	GSE9806	GPL6254	marinobufagenin, 3 hr (GSE9806/GPL6254)	18483172
(D) fibroblast treatments	22	GSE9806	GPL6254	marinobufagenin, 6 hr (GSE9806/GPL6254)	18483172
(D) fibroblast treatments	23	GSE9806	GPL6254	marinobufagenin, 9 hr (GSE9806/GPL6254)	18483172
(D) fibroblast treatments	24	GSE9806	GPL6254	marinobufagenin, 12 hr (GSE9806/GPL6254)	18483172
(D) fibroblast treatments	25	GSE9806	GPL6254	marinobufagenin, 15 hr (GSE9806/GPL6254)	18483172
(D) fibroblast treatments	26	GSE9806	GPL6254	marinobufagenin, 24 hr (GSE9806/GPL6254)	18483172
(D) fibroblast treatments	27	GSE10125	GPL571	mechanical loading (GSE10125/GPL571)	none
(D) fibroblast treatments	28	GSE11418	GPL570	replicative senescence (GSE11418/GPL570)	18518970
(D) fibroblast treatments	29	GSE11919	GPL570	ascorbic acid 2-phosphate (GSE11919/GPL570)*	18973801
(D) fibroblast treatments	30	GSE11919	GPL570	ascorbic acid (GSE11919/GPL570)*	18973801
(D) fibroblast treatments	31	GSE12493	GPL6480	TGF-beta (GSE12493/GPL6480)	19812599
(D) fibroblast treatments	32	GSE12493	GPL6480	TGF-beta, scleroderma (GSE12493/GPL6480)	19812599
(D) fibroblast treatments	33	GSE12493	GPL6848	TGF-beta, scleroderma (GSE12493/GPL6848)	19812599
(D) fibroblast treatments	34	GSE12493	GPL6848	TGF-beta (GSE12493/GPL6848)	19812599
(D) fibroblast treatments	35	GSE14466	GPL1708	hTert immortalization (GSE14466/GPL1708)	19580510
(D) fibroblast treatments	36	GSE16349	GPL5104	ferrous sulfate (GSE16349/GPL5104)	none
(D) fibroblast treatments	37	GSE16349	GPL5104	chromium (GSE16349/GPL5104)	none
(D) fibroblast treatments	38	GSE16349	GPL5104	ferrous sulfate + chromium (GSE16349/GPL5104)	none
(D) fibroblast treatments	39	GSE16524	GPL570	setleis syndrome (GSE16524/GPL570)	20691403
(D) fibroblast treatments	40	GSE17046	GPL96	infrared A radiation	20130591
(D) fibroblast treatments	41	GSE22029	GPL201	female sex (GSE22029/GPL201)	21288768
(D) fibroblast treatments	42	GSE23741	GPL570	rottlerin (GSE23741/GPL570)	22096525
(D) fibroblast treatments	43	GSE23741	GPL570	rottlerin, systemic sclerosis (GSE23741/GPL570)	22096525
(D) fibroblast treatments	44	GSE24125	GPL10912	ebola virus (GSE24125/GPL10912)	21267444
(D) fibroblast treatments	45	GSE24125	GPL10912	killed monkeypox virus (GSE24125/GPL10912)	21267444
(D) fibroblast treatments	46	GSE24125	GPL10912	monkeypox virus (GSE24125/GPL10912)	21267444
(D) fibroblast treatments	47	GSE24125	GPL10912	vaccinia virus (GSE24125/GPL10912)	21267444
(D) fibroblast treatments	48	GSE24125	GPL10913	IFN-alpha (GSE24125/GPL10913)	21267444
(D) fibroblast treatments	49	GSE24125	GPL10913	poly I:C (GSE24125/GPL10913)	21267444
(D) fibroblast treatments	50	GSE24125	GPL10913	ionomycin + phorbol myristic acid (GSE24125/GPL10913)	21267444
(D) fibroblast treatments	51	GSE24125	GPL10913	TNF-alpha (GSE24125/GPL10913)	21267444
(D) fibroblast treatments	52	GSE24125	GPL10913	LPS (GSE24125/GPL10913)	21267444
(D) fibroblast treatments	53	GSE24125	GPL10913	dexamethasone (GSE24125/GPL10913)	21267444
(D) fibroblast treatments	54	GSE24125	GPL10914	monkeypox + poly I:C (GSE24125/GPL10914)	21267444
(D) fibroblast treatments	55	GSE24125	GPL10914	monkeypox + ionomycin + phorbol myristic acid (GSE24125/GPL10914)	21267444
(D) fibroblast treatments	56	GSE24403	GPL6480	IL-13 (GSE24403/GPL6480)	22245215
(D) fibroblast treatments	57	GSE24409	GPL6480	IL-4 (GSE24409/GPL6480)	22245215
(D) fibroblast treatments	58	GSE24945	GPL6480	radiation (GSE24945/GPL6480)	21440540
(D) fibroblast treatments	59	GSE24945	GPL6480	radiation, mit DNA depleted cells (GSE24945/GPL6480)	21440540
(D) fibroblast treatments	60	GSE24945	GPL6480	mit DNA depletion (GSE24945/GPL6480)	21440540
(D) fibroblast treatments	61	GSE24945	GPL6480	mit DNA depletion, irradiated cells (GSE24945/GPL6480)	21440540
(D) fibroblast treatments	62	GSE27165	GPL6104	EGR1, 24 hrs (GSE27165/GPL6104)	21931594
(D) fibroblast treatments	63	GSE27165	GPL6104	TGF-beta, 24 hrs (GSE27165/GPL6104)	21931594
(D) fibroblast treatments	64	GSE27165	GPL6104	EGR1, 48 hrs (GSE27165/GPL6104)	21931594
(D) fibroblast treatments	65	GSE27165	GPL6104	TGF-beta, 48 hrs (GSE27165/GPL6104)	21931594
(D) fibroblast treatments	66	GSE27200	GPL570	retinoic acid (GSE27200/GPL570)	23155469
(D) fibroblast treatments	67	GSE27200	GPL570	retinoic acid, sotos syndrome (GSE27200/GPL570)	23155469
(D) fibroblast treatments	68	GSE28300	GPL4133	rotenone, 3 hrs, young donor cells (GSE28300/GPL4133)	22721680
(D) fibroblast treatments	69	GSE28300	GPL4133	rotenone, 3 hrs, old donor cells (GSE28300/GPL4133)	22721680
(D) fibroblast treatments	70	GSE28300	GPL4133	rotenone, 3 days, young donor cells (GSE28300/GPL4133)	22721680
(D) fibroblast treatments	71	GSE28300	GPL4133	rotenone, 3 days, old donor cells (GSE28300/GPL4133)	22721680
(D) fibroblast treatments	72	GSE28300	GPL4133	aging (GSE28300/GPL4133)	22721680
(D) fibroblast treatments	73	GSE28300	GPL4133	aging, rotenone-treated cells, 3 hrs (GSE28300/GPL4133)	22721680
(D) fibroblast treatments	74	GSE28300	GPL4133	aging, rotenone-treated cells, 3 days (GSE28300/GPL4133)	22721680
(D) fibroblast treatments	75	GSE30951	GPL10558	TLR3(-/-), poly I:C-treated cells (GSE30951/GPL10558)	21911422
(D) fibroblast treatments	76	GSE30951	GPL10558	TLR3(-/-), IL-1B-treated cells (GSE30951/GPL10558)	21911422
(D) fibroblast treatments	77	GSE30951	GPL10558	UNC93B(-/-), poly I:C-treated cells (GSE30951/GPL10558)	21911422
(D) fibroblast treatments	78	GSE30951	GPL10558	UNC93B(-/-), IL-1B-treated cells (GSE30951/GPL10558)	21911422
(D) fibroblast treatments	79	GSE30951	GPL10558	MYD88(-/-), poly I:C-treated cells (GSE30951/GPL10558)	21911422
(D) fibroblast treatments	80	GSE30951	GPL10558	MYD88(-/-), IL-1B-treated cells (GSE30951/GPL10558)	21911422
(D) fibroblast treatments	81	GSE31740	GPL14356	Borrelia burgdorferi, strain Pbre c4 (GSE31740/GPL14356)	22768217
(D) fibroblast treatments	82	GSE31740	GPL14356	Borrelia burgdorferi, strain 1408 c1 (GSE31740/GPL14356)	22768217
(D) fibroblast treatments	83	GSE32502	GPL5175	trolox (GSE32502/GPL5175)	22559215
(D) fibroblast treatments	84	GSE33940	GPL6244	coenzyme Q10 (GSE33940/GPL6244)	23533218
(D) fibroblast treatments	85	GSE34074	GPL10558	genistein, 30 µM, 1 hr (GSE34074/GPL10558)	24770416
(D) fibroblast treatments	86	GSE34074	GPL10558	genistein, 60 µM, 1 hr (GSE34074/GPL10558)	24770416
(D) fibroblast treatments	87	GSE34074	GPL10558	genistein, 100 µM, 1 hr (GSE34074/GPL10558)	24770416
(D) fibroblast treatments	88	GSE34074	GPL10558	genistein, 30 µM, 24 hr (GSE34074/GPL10558)	24770416
(D) fibroblast treatments	89	GSE34074	GPL10558	genistein, 60 µM, 24 hr (GSE34074/GPL10558)	24770416
(D) fibroblast treatments	90	GSE34074	GPL10558	genistein, 100 µM, 24 hr (GSE34074/GPL10558)	24770416
(D) fibroblast treatments	91	GSE34074	GPL10558	genistein, 30 µM, 48 hr (GSE34074/GPL10558)	24770416
(D) fibroblast treatments	92	GSE34074	GPL10558	genistein, 60 µM, 48 hr (GSE34074/GPL10558)	24770416
(D) fibroblast treatments	93	GSE34074	GPL10558	genistein, 100 µM, 48 hr (GSE34074/GPL10558)	24770416
(D) fibroblast treatments	94	GSE34074	GPL6947	genistein, 30 µM, 1 hr (GSE34074/GPL6947)	24770416
(D) fibroblast treatments	95	GSE34074	GPL6947	genistein, 100 µM, 1 hr (GSE34074/GPL6947)	24770416
(D) fibroblast treatments	96	GSE34074	GPL6947	genistein, 30 µM, 24 hr (GSE34074/GPL6947)	24770416
(D) fibroblast treatments	97	GSE34074	GPL6947	genistein, 100 µM, 24 hr (GSE34074/GPL6947)	24770416
(D) fibroblast treatments	98	GSE34074	GPL6947	genistein, 30 µM, 48 hr (GSE34074/GPL6947)	24770416
(D) fibroblast treatments	99	GSE34074	GPL6947	genistein, 100 µM, 48 hr (GSE34074/GPL6947)	24770416
(D) fibroblast treatments	100	GSE35034	GPL14550	bisphenol A (GSE35034/GPL14550)	22574217
(D) fibroblast treatments	101	GSE35034	GPL14550	17beta-estradiol (GSE35034/GPL14550)	22574217
(D) fibroblast treatments	102	GSE35034	GPL14550	dioxin (GSE35034/GPL14550)	22574217
(D) fibroblast treatments	103	GSE35551	GPL570	Schimke immuno-osseous dysplasia (GSE35551/GPL570)	22378147
(D) fibroblast treatments	104	GSE37709	GPL6883	OKSM (GSE37709/GPL6883)	24123565
(D) fibroblast treatments	105	GSE37709	GPL6883	EDHB (GSE37709/GPL6883)	24123565
(D) fibroblast treatments	106	GSE37709	GPL6883	OKSM + EDHB (GSE37709/GPL6883)	24123565
(D) fibroblast treatments	107	GSE37738	GPL4133	squamous cell carcinoma-derived (GSE37738/GPL4133)	22564523
(D) fibroblast treatments	108	GSE37738	GPL4133	epidermolysis bullosa-derived (GSE37738/GPL4133)	22564523
(D) fibroblast treatments	109	GSE37738	GPL4133	epidermolysis bullosa-derived, SCC patient (GSE37738/GPL4133)	22564523
(D) fibroblast treatments	110	GSE37925	GPL6884	PPARG2 transduction (GSE37925/GPL6884)	none
(D) fibroblast treatments	111	GSE37925	GPL6884	PPARG2 + ZNF395 transduction (GSE37925/GPL6884)	none
(D) fibroblast treatments	112	GSE39475	GPL15826	mechanical stress release, 6 hr (GSE39475/GPL15826)	none
(D) fibroblast treatments	113	GSE39475	GPL15826	mechanical stress release, 24 hr (GSE39475/GPL15826)	none
(D) fibroblast treatments	114	GSE40444	GPL570	OCT4 synthetic mRNA (GSE40444/GPL570)*	23388106
(D) fibroblast treatments	115	GSE40444	GPL570	OCT4 synthetic mRNA + BAY11 (GSE40444/GPL570)*	23388106
(D) fibroblast treatments	116	GSE41040	GPL570	KDM4C RNAi (GSE41040/GPL570)	24285722
(D) fibroblast treatments	117	GSE41714	GPL10558	replicative senescence (GSE41714/GPL10558)	23590226
(D) fibroblast treatments	118	GSE41960	GPL15207	IFN-alpha (GSE41960/GPL15207)	23391734
(D) fibroblast treatments	119	GSE41960	GPL15207	IFN-alpha, STAT2(-/-) genotype (GSE41960/GPL15207)	23391734
(D) fibroblast treatments	120	GSE42612	GPL6480	contact inhibition, 7 days (GSE42612/GPL6480)	21049082
(D) fibroblast treatments	121	GSE42612	GPL6480	contact inhibition, 14 days (GSE42612/GPL6480)	21049082
(D) fibroblast treatments	122	GSE42613	GPL6480	miR-29b (GSE42613/GPL6480)	23259597
(D) fibroblast treatments	123	GSE42681	GPL6848	serum withdrawal (GSE42681/GPL6848)	18642446
(D) fibroblast treatments	124	GSE42681	GPL6848	serum restimulation (GSE42681/GPL6848)	18642446
(D) fibroblast treatments	125	GSE43692	GPL10558	kaemferol, 30 µM, 24 hr (GSE43692/GPL10558)	none
(D) fibroblast treatments	126	GSE43692	GPL10558	kaemferol, 60 µM, 24 hr (GSE43692/GPL10558)	none
(D) fibroblast treatments	127	GSE43692	GPL10558	kaemferol, 100 µM, 24 hr (GSE43692/GPL10558)	none
(D) fibroblast treatments	128	GSE43692	GPL10558	kaemferol + genistein, 30 µM, 24 hr (GSE43692/GPL10558)	none
(D) fibroblast treatments	129	GSE43692	GPL10558	daidzein, 60 µM, 24 hr (GSE43692/GPL10558)	none
(D) fibroblast treatments	130	GSE43692	GPL10558	daidzein, 100 µM, 24 hr (GSE43692/GPL10558)	none
(D) fibroblast treatments	131	GSE43692	GPL10558	daidzein + genistein, 30 µM, 24 hr (GSE43692/GPL10558)	none
(D) fibroblast treatments	132	GSE43692	GPL10558	kaemferol, 30 µM, 48 hr (GSE43692/GPL10558)	none
(D) fibroblast treatments	133	GSE43692	GPL10558	kaemferol, 60 µM, 48 hr (GSE43692/GPL10558)	none
(D) fibroblast treatments	134	GSE43692	GPL10558	kaemferol, 100 µM, 48 hr (GSE43692/GPL10558)	none
(D) fibroblast treatments	135	GSE43692	GPL10558	kaemferol + genistein, 30 µM, 48 hr (GSE43692/GPL10558)	none
(D) fibroblast treatments	136	GSE43692	GPL10558	daidzein, 60 µM, 48 hr (GSE43692/GPL10558)	none
(D) fibroblast treatments	137	GSE43692	GPL10558	daidzein, 100 µM, 48 hr (GSE43692/GPL10558)	none
(D) fibroblast treatments	138	GSE43692	GPL10558	daidzein + genistein, 30 µM, 48 hr (GSE43692/GPL10558)	none
(D) fibroblast treatments	139	GSE44270	GPL6244	keloid-derived (GSE44270/GPL6244)	23815228
(D) fibroblast treatments	140	GSE45564	GPL6244	miR-29a inhibitor (GSE45564/GPL6244)	23820384
(D) fibroblast treatments	141	GSE47616	GPL10558	poly I:C, 2 hrs (GSE47616/GPL10558)	23956427
(D) fibroblast treatments	142	GSE47616	GPL10558	poly I:C, 24 hrs (GSE47616/GPL10558)	23956427
(D) fibroblast treatments	143	GSE47616	GPL10558	IFN-beta, 24 hrs (GSE47616/GPL10558)	23956427
(D) fibroblast treatments	144	GSE47616	GPL10558	HSP60, 24 hrs (GSE47616/GPL10558)	23956427
(D) fibroblast treatments	145	GSE47616	GPL10558	HMGB1, 24 hrs (GSE47616/GPL10558)	23956427
(D) fibroblast treatments	146	GSE47616	GPL10558	GFP overexpression (GSE47616/GPL10558)	23956427
(D) fibroblast treatments	147	GSE47616	GPL10558	EGR3 overexpression (GSE47616/GPL10558)	23956427
(D) fibroblast treatments	148	GSE48967	GPL13693	FGF2, glass surface (GSE48967/GPL13693)	24066673
(D) fibroblast treatments	149	GSE48967	GPL13693	FGF2, plastic surface (GSE48967/GPL13693)	24066673
(D) fibroblast treatments	150	GSE50938	GPL570	human cytomegalovirus infection (GSE50938/GPL570)	24373965
(D) fibroblast treatments	151	GSE50938	GPL570	human cytomegalovirus infection, polysomal RNA (GSE50938/GPL570)	24373965
(D) fibroblast treatments	152	GSE50938	GPL570	UL38 overexpression (GSE50938/GPL570)	24373965
(D) fibroblast treatments	153	GSE50938	GPL570	UL38 overexpression, polysomal RNA (GSE50938/GPL570)	24373965
(D) fibroblast treatments	154	GSE53317	GPL17077	SAHA-PIPs (GSE53317/GPL17077)	24457603
(D) fibroblast treatments	155	GSE55118	GPL14550	aging (GSE55118/GPL14550)	24699405
(D) fibroblast treatments	156	GSE56432	GPL10332	gold nanoparticles, citrate-capped (GSE56432/GPL10332)	25491924
(D) fibroblast treatments	157	GSE56432	GPL10332	gold nanoparticles, allylamine/lipid-coated (GSE56432/GPL10332)	25491924
(D) fibroblast treatments	158	GSE56432	GPL10332	gold nanoparticles, alkanethiol/lipid-coated (GSE56432/GPL10332)	25491924
(D) fibroblast treatments	159	GSE56432	GPL10332	gold nanoparticles, allylamine-wrapped (GSE56432/GPL10332)	25491924
(D) fibroblast treatments	160	GSE57427	GPL10558	dTAT, 5μM (GSE57427/GPL10558)	24930129
(D) fibroblast treatments	161	GSE57923	GPL6244	UV-C radiation, 10 J/m2 (GSE57923/GPL6244)	23733932
(D) fibroblast treatments	162	GSE57923	GPL6244	alpha-amanitin (GSE57923/GPL6244)	23733932
(D) fibroblast treatments	163	GSE57923	GPL6244	CS1AN(-/-) (GSE57923/GPL6244)	23733932
(D) fibroblast treatments	164	GSE57923	GPL6244	CS1AN(-/-), irradiated cells (GSE57923/GPL6244)	23733932
(D) fibroblast treatments	165	GSE58389	GPL13607	mechanical stretching, 5 hr (GSE58389/GPL13607)	none
(D) fibroblast treatments	166	GSE58389	GPL13607	mechanical stretching, 24 hr (GSE58389/GPL13607)	none
(D) fibroblast treatments	167	GSE58635	GPL16699	fibulin-5 (GSE58635/GPL16699)	none
(D) fibroblast treatments	168	GSE58635	GPL16699	fibulin-5, cleaved (GSE58635/GPL16699)	none
(D) fibroblast treatments	169	GSE60794	GPL6244	radiation, 4 J/cm2 (GSE60794/GPL6244)	25707437
(D) fibroblast treatments	170	GSE60794	GPL6244	radiation, 4 J/cm2, 24 hr recovery (GSE60794/GPL6244)	25707437
(D) fibroblast treatments	171	GSE60794	GPL6244	radiation, 12 J/cm2 (GSE60794/GPL6244)	25707437
(D) fibroblast treatments	172	GSE60794	GPL6244	radiation, 12 J/cm2, 24 hr recovery (GSE60794/GPL6244)	25707437
(D) fibroblast treatments	173	GSE60795	GPL6244	radiation, 12 J/cm2, 1 day recovery (GSE60795/GPL6244)	25707437
(D) fibroblast treatments	174	GSE60795	GPL6244	radiation, 12 J/cm2, 5 days recovery (GSE60795/GPL6244)	25707437
(D) fibroblast treatments	175	GSE63239	GPL10558	indomethacin, 2 µM, 24 hr (GSE63239/GPL10558)	none
(D) fibroblast treatments	176	GSE63239	GPL10558	indomethacin, 2 µM, 48 hr (GSE63239/GPL10558)	none
(D) fibroblast treatments	177	GSE63239	GPL10558	indomethacin, 10 µM, 24 hr (GSE63239/GPL10558)	none
(D) fibroblast treatments	178	GSE63239	GPL10558	indomethacin, 10 µM, 48 hr (GSE63239/GPL10558)	none
(D) fibroblast treatments	179	GSE63239	GPL10558	nimesulide, 5 µM, 24 hr (GSE63239/GPL10558)	none
(D) fibroblast treatments	180	GSE63239	GPL10558	nimesulide, 5 µM, 48 hr (GSE63239/GPL10558)	none
(D) fibroblast treatments	181	GSE63239	GPL10558	nimesulide, 25 µM, 24 hr (GSE63239/GPL10558)	none
(D) fibroblast treatments	182	GSE63239	GPL10558	nimesulide, 25 µM, 48 hr (GSE63239/GPL10558)	none
(E) psoriasis treatment responses	1	GSE11903	GPL571	etanercept, 50 mg, 1 wk (GSE11903/GPL571)*	19895991
(E) psoriasis treatment responses	2	GSE11903	GPL571	etanercept, 50 mg, 2 wks (GSE11903/GPL571)*	19895991
(E) psoriasis treatment responses	3	GSE11903	GPL571	etanercept, 50 mg, 4 wks (GSE11903/GPL571)*	19895991
(E) psoriasis treatment responses	4	GSE11903	GPL571	etanercept, 50 mg, 12 wks (GSE11903/GPL571)*	19895991
(E) psoriasis treatment responses	5	GSE30768	GPL571	efalizumab, 1 mg/kg, 12 wks (GSE30768/GPL571)*	22348003
(E) psoriasis treatment responses	6	GSE31652	GPL571	ixekizumab, 150 mg, 2 wks (GSE31652/GPL571)*	22677045
(E) psoriasis treatment responses	7	GSE31652	GPL571	ixekizumab, 150 mg, 2 wks (GSE31652/GPL571)	22677045
(E) psoriasis treatment responses	8	GSE41663	GPL570	etanercept, 50 mg, 1 wk (GSE41663/GPL570)*	23308107
(E) psoriasis treatment responses	9	GSE41663	GPL570	etanercept, 50 mg, 2 wks (GSE41663/GPL570)*	23308107
(E) psoriasis treatment responses	10	GSE41663	GPL570	etanercept, 50 mg, 4 wks (GSE41663/GPL570)*	23308107
(E) psoriasis treatment responses	11	GSE41663	GPL570	etanercept, 50 mg, 12 wks (GSE41663/GPL570)*	23308107
(E) psoriasis treatment responses	12	GSE47751	GPL570	etanercept, 50 mg, 1 day (GSE47751/GPL570)*	24601997
(E) psoriasis treatment responses	13	GSE47751	GPL570	etanercept, 50 mg, 3 days (GSE47751/GPL570)*	24601997
(E) psoriasis treatment responses	14	GSE47751	GPL570	etanercept, 50 mg, 1 wk (GSE47751/GPL570)*	24601997
(E) psoriasis treatment responses	15	GSE47751	GPL570	etanercept, 50 mg, 2 wks (GSE47751/GPL570)*	24601997
(E) psoriasis treatment responses	16	GSE50614	GPL570	SRT2104, 250 mg, 12 wks (GSE50614/GPL570)*	none
(E) psoriasis treatment responses	17	GSE50614	GPL570	SRT2104, 500 mg, 12 wks (GSE50614/GPL570)*	none
(E) psoriasis treatment responses	18	GSE50614	GPL570	SRT2104, 1000 mg, 12 wks (GSE50614/GPL570)*	none
(E) psoriasis treatment responses	19	GSE50614	GPL570	SRT2104, 250 mg, 12 wks (GSE50614/GPL570)	none
(E) psoriasis treatment responses	20	GSE50614	GPL570	SRT2104, 500 mg, 12 wks (GSE50614/GPL570)	none
(E) psoriasis treatment responses	21	GSE50614	GPL570	SRT2104, 1000 mg, 12 wks (GSE50614/GPL570)	none
(E) psoriasis treatment responses	22	GSE51440	GPL13158	guselkumab, 100-300 mg, 1 wk (GSE51440/GPL13158)*	24679469
(E) psoriasis treatment responses	23	GSE51440	GPL13158	guselkumab, 100-300 mg, 12 wks (GSE51440/GPL13158)*	24679469
(E) psoriasis treatment responses	24	GSE53431	GPL10558	UVB, 4 wks (GSE53431/GPL10558)*	21373745
(E) psoriasis treatment responses	25	GSE53431	GPL10558	UVB, 10 wks (GSE53431/GPL10558)*	21373745
(E) psoriasis treatment responses	26	GSE57376	GPL13158	infliximab, 2 wks (GSE57376/GPL13158)*	25333715
(F) mouse phenotypes	1	GSE17511	GPL1261	K5-IKKbeta (GSE17511/GPL1261)	20200541
(F) mouse phenotypes	2	GSE20726	GPL1261	dinitrofluorobenzene (GSE20726/GPL1261)	22974541
(F) mouse phenotypes	3	GSE20726	GPL1261	benzalkonium chloride (GSE20726/GPL1261)	22974541
(F) mouse phenotypes	4	GSE21691	GPL6246	Adam17-KO (GSE21691/GPL6246)	20603312
(F) mouse phenotypes	5	GSE23006	GPL1261	wound, 6 hrs (GSE23006/GPL1261)	20704739
(F) mouse phenotypes	6	GSE23006	GPL1261	wound, 12 hrs (GSE23006/GPL1261)	20704739
(F) mouse phenotypes	7	GSE23006	GPL1261	wound, 1 day (GSE23006/GPL1261)	20704739
(F) mouse phenotypes	8	GSE23006	GPL1261	wound, 3 days (GSE23006/GPL1261)	20704739
(F) mouse phenotypes	9	GSE23006	GPL1261	wound, 5 days (GSE23006/GPL1261)	20704739
(F) mouse phenotypes	10	GSE23006	GPL1261	wound, 7 days (GSE23006/GPL1261)	20704739
(F) mouse phenotypes	11	GSE23006	GPL1261	wound, 10 days (GSE23006/GPL1261)	20704739
(F) mouse phenotypes	12	GSE24243	GPL1261	Scd1-KO (GSE24243/GPL1261)	21573029
(F) mouse phenotypes	13	GSE25480	GPL6246	K14-Cre-Adam10 (GSE25480/GPL6246)	21205794
(F) mouse phenotypes	14	GSE27628	GPL1261	K5-Tie2 (GSE27628/GPL1261)	21483750
(F) mouse phenotypes	15	GSE27628	GPL1261	Imiquimod (GSE27628/GPL1261)	21483750
(F) mouse phenotypes	16	GSE27628	GPL1261	K14-Areg, ear (GSE27628/GPL1261)	21483750
(F) mouse phenotypes	17	GSE27628	GPL1261	K14-Areg, tail (GSE27628/GPL1261)	21483750
(F) mouse phenotypes	18	GSE27628	GPL1261	K5-Stat3c (GSE27628/GPL1261)	21483750
(F) mouse phenotypes	19	GSE27628	GPL1261	K5-Tgf-beta (GSE27628/GPL1261)	21483750
(F) mouse phenotypes	20	GSE28477	GPL1261	tape stripping (GSE28477/GPL1261)	22038710
(F) mouse phenotypes	21	GSE32951	GPL6887	Krt1-KO (GSE32951/GPL6887)	23132931
(F) mouse phenotypes	22	GSE38830	GPL7202	K14-ADAM17-KO (GSE38830/GPL7202)	22565824
(F) mouse phenotypes	23	GSE45121	GPL1261	dox-miR-203 (GSE45121/GPL1261)	23571213
(F) mouse phenotypes	24	GSE46889	GPL1261	D6-KO + TPA, 1 day (GSE46889/GPL1261)	24194523
(F) mouse phenotypes	25	GSE46889	GPL1261	D6-KO + TPA, 2 days (GSE46889/GPL1261)	24194523
(F) mouse phenotypes	26	GSE46889	GPL1261	D6-KO + TPA, 4 days (GSE46889/GPL1261)	24194523
(F) mouse phenotypes	27	GSE46889	GPL1261	D6-KO + TPA, 6 days (GSE46889/GPL1261)	24194523
(F) mouse phenotypes	28	GSE47607	GPL1261	Imiquimod, 2 days (GSE47607/GPL121)	24909886
(F) mouse phenotypes	29	GSE47789	GPL13730	K14-Ugcg-KD, 21 days (GSE47789/GPL13730)	23748427
(F) mouse phenotypes	30	GSE50400	GPL1261	IL23 injection (GSE50400/GPL1261)	24386404
(F) mouse phenotypes	31	GSE52458	GPL17984	dox-SRSF6 (GSE52458/GPL17984)	24440982
(F) mouse phenotypes	32	GSE53132	GPL10787	allergen/SEB (GSE53132/GPL10787)	23752044|24412367
(F) mouse phenotypes	33	GSE56125	GPL17543	Abca12-KO, E17.5 (GSE56125/GPL17543)	25209981
(F) mouse phenotypes	34	GSE60804	GPL7202	Imiquimod, 1 wk (GSE60804/GPL7202)	none
(F) mouse phenotypes	35	GSE62814	GPL19366	Inv-Dsg2 (GSE62814/GPL19366)	none
(G) PBMC treatments	1	GSE511	GPL80	HIV type 1 RF, 12 hrs (GSE511/GPL80)	11839152
(G) PBMC treatments	2	GSE511	GPL80	HIV type 1 RF, 24 hrs (GSE511/GPL80)	11839152
(G) PBMC treatments	3	GSE511	GPL80	HIV type 1 RF, 48 hrs (GSE511/GPL80)	11839152
(G) PBMC treatments	4	GSE511	GPL80	HIV type 1 RF, 72 hrs (GSE511/GPL80)	11839152
(G) PBMC treatments	5	GSE703	GPL80	pulmonary arterial hypertension (GSE703/GPL80)	15215156
(G) PBMC treatments	6	GSE1140	GPL96	exercise (GSE1140/GPL96)	15194674
(G) PBMC treatments	7	GSE1140	GPL96	exercise, 1 hr recovery (GSE1140/GPL96)	15194674
(G) PBMC treatments	8	GSE1402	GPL8300	juvenile rheumatoid arthritis (GSE1402/GPL8300)	15150433
(G) PBMC treatments	9	GSE1402	GPL8300	juvenile spondyloarthropathy (GSE1402/GPL8300)	15150433
(G) PBMC treatments	10	GSE1739	GPL201	severe acute respiratory syndrome (GSE1739/GPL201)	15655079
(G) PBMC treatments	11	GSE1748	GPL193	APS (GSE1748/GPL193)	16978066
(G) PBMC treatments	12	GSE1748	GPL193	vigconic VI-28 (GSE1748/GPL193)	16978066
(G) PBMC treatments	13	GSE1964	GPL538	allergic rhinitis (GSE1964/GPL538)	16393324
(G) PBMC treatments	14	GSE1964	GPL538	systemic lupus erythematosus (GSE1964/GPL538)	16393324
(G) PBMC treatments	15	GSE1964	GPL538	rheumatoid arthritis (GSE1964/GPL538)	16393324
(G) PBMC treatments	16	GSE1964	GPL538	rheumatoid arthritis, early (GSE1964/GPL538)	16393324
(G) PBMC treatments	17	GSE1964	GPL538	immunotherapy (GSE1964/GPL538)	16393324
(G) PBMC treatments	18	GSE1982	GPL8300	CCI-779, renal cell carcinoma patient (GSE1982/GPL8300)	15637533
(G) PBMC treatments	19	GSE1982	GPL8300	CCI-779, renal cell carcinoma patient (GSE1982/GPL8300)	15637533
(G) PBMC treatments	20	GSE2171	GPL201	human immunodeficiency virus (GSE2171/GPL201)	15897992
(G) PBMC treatments	21	GSE2729	GPL8300	rotavirus acute phase infection (GSE2729/GPL8300)	17267507
(G) PBMC treatments	22	GSE3026	GPL8300	endotoxin, 30 min (GSE3026/GPL8300)	16403844
(G) PBMC treatments	23	GSE3026	GPL8300	endotoxin, 6 hrs (GSE3026/GPL8300)	16403844
(G) PBMC treatments	24	GSE3026	GPL8300	endotoxin, 1 day (GSE3026/GPL8300)	16403844
(G) PBMC treatments	25	GSE3026	GPL8300	endotoxin, 7 days (GSE3026/GPL8300)	16403844
(G) PBMC treatments	26	GSE3319	GPL2854	IFN-g (GSE3319/GPL2854)	16127458
(G) PBMC treatments	27	GSE3365	GPL96	ulcerative colitis (GSE3365/GPL96)	16436634
(G) PBMC treatments	28	GSE3365	GPL96	crohn's disease (GSE3365/GPL96)	16436634
(G) PBMC treatments	29	GSE3447	GPL538	systemic lupus erythematosus (GSE3447/GPL538)	16371420
(G) PBMC treatments	30	GSE3447	GPL538	rheumatoid arthritis (GSE3447/GPL538)	16371420
(G) PBMC treatments	31	GSE3447	GPL538	rheumatoid arthritis, early (GSE3447/GPL538)	16371420
(G) PBMC treatments	32	GSE3447	GPL538	type 1 diabetes (GSE3447/GPL538)	16371420
(G) PBMC treatments	33	GSE3447	GPL538	multiple sclerosis (GSE3447/GPL538)	16371420
(G) PBMC treatments	34	GSE4277	GPL571	autologous perilymph (GSE4277/GPL571)	19401759
(G) PBMC treatments	35	GSE4277	GPL571	pneumovax (GSE4277/GPL571)	19401759
(G) PBMC treatments	36	GSE4277	GPL571	autologous perilymph, AIED patient (GSE4277/GPL571)	19401759
(G) PBMC treatments	37	GSE4277	GPL571	pneumovax, AIED patient (GSE4277/GPL571)	19401759
(G) PBMC treatments	38	GSE5574	GPL4191	interferon beta, multiple sclerosis patient, day 1 (GSE5574/GPL4191)	17467740
(G) PBMC treatments	39	GSE5574	GPL4191	interferon beta, multiple sclerosis patient, 6 months (GSE5574/GPL4191)	17467740
(G) PBMC treatments	40	GSE5765	GPL4270	M. leprae (GSE5765/GPL4270)	none
(G) PBMC treatments	41	GSE5808	GPL96	infection, measles virus (GSE5808/GPL96)	17538120
(G) PBMC treatments	42	GSE5972	GPL4387	severe acute respiratory syndrome (GSE5972/GPL4387)	17537853
(G) PBMC treatments	43	GSE6053	GPL571	exercise (GSE6053/GPL571)	none
(G) PBMC treatments	44	GSE6269	GPL96	infection, S. aureus, MSSA (GSE6269/GPL96)	17105821
(G) PBMC treatments	45	GSE6269	GPL96	infection, S. aureus, MRSA (GSE6269/GPL96)	17105821
(G) PBMC treatments	46	GSE6269	GPL96	infection, S.pneumoniae (GSE6269/GPL96)	17105821
(G) PBMC treatments	47	GSE6269	GPL96	infection, E.coli (GSE6269/GPL96)	17105821
(G) PBMC treatments	48	GSE6269	GPL96	infection, influenza A (GSE6269/GPL96)	17105821
(G) PBMC treatments	49	GSE7123	GPL96	peginterferon alpha-2a, 1 day (GSE7123/GPL96)	17267482
(G) PBMC treatments	50	GSE7123	GPL96	peginterferon alpha-2a, 2 days (GSE7123/GPL96)	17267482
(G) PBMC treatments	51	GSE7123	GPL96	peginterferon alpha-2a, 1 wk (GSE7123/GPL96)	17267482
(G) PBMC treatments	52	GSE7123	GPL96	peginterferon alpha-2a, 2 wks (GSE7123/GPL96)	17267482
(G) PBMC treatments	53	GSE7123	GPL96	peginterferon alpha-2a, 3 wks (GSE7123/GPL96)	17267482
(G) PBMC treatments	54	GSE7664	GPL571	benzene metabolites (GSE7664/GPL571)	17572062
(G) PBMC treatments	55	GSE7753	GPL570	juvenile idiopathic arthritis (GSE7753/GPL570)	17968951
(G) PBMC treatments	56	GSE8507	GPL570	job's syndrome (GSE8507/GPL570)	17881745
(G) PBMC treatments	57	GSE8507	GPL570	job's syndrome, stimulated cells (GSE8507/GPL570)	17881745
(G) PBMC treatments	58	GSE8507	GPL570	job's syndrome (GSE8507/GPL570)	17881745
(G) PBMC treatments	59	GSE8802	GPL5752	B. pertussis filamentous hemagglutinin, 0.5 hrs (GSE8802/GPL5752)	none
(G) PBMC treatments	60	GSE8802	GPL5752	B. pertussis filamentous hemagglutinin, 2 hrs (GSE8802/GPL5752)	none
(G) PBMC treatments	61	GSE8802	GPL5752	B. pertussis filamentous hemagglutinin, 4 hrs (GSE8802/GPL5752)	none
(G) PBMC treatments	62	GSE8802	GPL5752	B. pertussis filamentous hemagglutinin, 6 hrs (GSE8802/GPL5752)	none
(G) PBMC treatments	63	GSE10040	GPL571	rATG, 2.5 ug/mL, 6 hrs (GSE10040/GPL571)	18250226
(G) PBMC treatments	64	GSE10040	GPL571	rATG, 10 ug/mL, 6 hrs (GSE10040/GPL571)	18250226
(G) PBMC treatments	65	GSE10040	GPL571	rATG, 40 ug/mL, 6 hrs (GSE10040/GPL571)	18250226
(G) PBMC treatments	66	GSE10040	GPL571	rATG, 10 ug/mL, 24 hrs (GSE10040/GPL571)	18250226
(G) PBMC treatments	67	GSE10040	GPL571	hATG, 2.5 ug/mL, 6 hrs (GSE10040/GPL571)	18250226
(G) PBMC treatments	68	GSE10040	GPL571	hATG, 10 ug/mL, 6 hrs (GSE10040/GPL571)	18250226
(G) PBMC treatments	69	GSE10040	GPL571	hATG, 40 ug/mL, 6 hrs (GSE10040/GPL571)	18250226
(G) PBMC treatments	70	GSE10040	GPL571	hATG, 10 ug/mL, 24 hrs (GSE10040/GPL571)	18250226
(G) PBMC treatments	71	GSE10080	GPL6102	IL-23 (GSE10080/GPL6102)	none
(G) PBMC treatments	72	GSE10195	GPL1708	coronary artery disease (GSE10195/GPL1708)	20031539
(G) PBMC treatments	73	GSE10590	GPL6511	olive oil ingestion, 6 hrs (GSE10590/GPL6511)	19545487|19290808
(G) PBMC treatments	74	GSE10590	GPL6511	olive oil ingestion, 3 wks (GSE10590/GPL6511)	19545487|19290808
(G) PBMC treatments	75	GSE10631	GPL96	T-cell large granular lymphocyte leukemia (GSE10631/GPL96)	18477771
(G) PBMC treatments	76	GSE10924	GPL201	interruption of antiretroviral therapy (GSE10924/GPL201)	18724805
(G) PBMC treatments	77	GSE11083	GPL570	juvenile dermatomyositis (GSE11083/GPL570)	19236715
(G) PBMC treatments	78	GSE11083	GPL570	juvenile idiopathic arthritis (GSE11083/GPL570)	19236715
(G) PBMC treatments	79	GSE11190	GPL570	pegylated IFN alpha (GSE11190/GPL570)	18467494
(G) PBMC treatments	80	GSE11281	GPL570	S. aureus superantigen SEI (GSE11281/GPL570)	18802109
(G) PBMC treatments	81	GSE11281	GPL570	S. aureus superantigen SEB (GSE11281/GPL570)	18802109
(G) PBMC treatments	82	GSE11289	GPL6791	PPARalpha ligand WY14,643	18518955
(G) PBMC treatments	83	GSE11342	GPL96	peg-interferon alfa-2b + ribavirin, day 3 (GSE11342/GPL96)	18986530
(G) PBMC treatments	84	GSE11342	GPL96	peg-interferon alfa-2b + ribavirin, day 6 (GSE11342/GPL96)	18986530
(G) PBMC treatments	85	GSE11342	GPL96	peg-interferon alfa-2b + ribavirin, day 10 (GSE11342/GPL96)	18986530
(G) PBMC treatments	86	GSE11342	GPL96	peg-interferon alfa-2b + ribavirin, day 13 (GSE11342/GPL96)	18986530
(G) PBMC treatments	87	GSE11342	GPL96	peg-interferon alfa-2b + ribavirin, day 27 (GSE11342/GPL96)	18986530
(G) PBMC treatments	88	GSE11342	GPL96	peg-interferon alfa-2b + ribavirin, day 42 (GSE11342/GPL96)	18986530
(G) PBMC treatments	89	GSE11342	GPL96	peg-interferon alfa-2b + ribavirin, day 70 (GSE11342/GPL96)	18986530
(G) PBMC treatments	90	GSE11761	GPL570	exercise (GSE11761/GPL570)	19127215
(G) PBMC treatments	91	GSE11827	GPL5215	rheumatoid arthritis (GSE11827/GPL5215)	21059672
(G) PBMC treatments	92	GSE12375	GPL7144	eicosapentaenoic acid + docosahexaenoic acid (GSE12375/GPL7144)	19515734
(G) PBMC treatments	93	GSE12375	GPL7144	high oleic acid sunflower oil (GSE12375/GPL7144)	19515734
(G) PBMC treatments	94	GSE12385	GPL4133	exercise training (GSE12385/GPL4133)	20368384
(G) PBMC treatments	95	GSE12385	GPL4133	deconditioning after exercise (GSE12385/GPL4133)	20368384
(G) PBMC treatments	96	GSE12533	GPL3033	recombinant PA20 (GSE12533/GPL3033)	18808698
(G) PBMC treatments	97	GSE12585	GPL96	heavy smoking (GSE12585/GPL96)	none
(G) PBMC treatments	98	GSE12586	GPL96	cigarette smoke condensate (GSE12586/GPL96)	none
(G) PBMC treatments	99	GSE12839	GPL96	IL-12 (GSE12839/GPL96)	19001140
(G) PBMC treatments	100	GSE12839	GPL97	IL-12 (GSE12839/GPL97)	19001140
(G) PBMC treatments	101	GSE13255	GPL6102	non-small cell lung cancer (GSE13255/GPL6102)	19951989
(G) PBMC treatments	102	GSE13466	GPL7144	polyunsaturated fatty acids (GSE13466/GPL7144)	19923369
(G) PBMC treatments	103	GSE13466	GPL7144	saturated fatty acids (GSE13466/GPL7144)	19923369
(G) PBMC treatments	104	GSE13484	GPL7566	YF-17D vaccine (GSE13484/GPL7566)	19029902
(G) PBMC treatments	105	GSE13484	GPL7566	YF-17D vaccine (GSE13484/GPL7566)	19029902
(G) PBMC treatments	106	GSE13485	GPL7567	YF-17D vaccine, day 1 (GSE13485/GPL7567)	19029902
(G) PBMC treatments	107	GSE13485	GPL7567	YF-17D vaccine, day 3 (GSE13485/GPL7567)	19029902
(G) PBMC treatments	108	GSE13485	GPL7567	YF-17D vaccine, day 7 (GSE13485/GPL7567)	19029902
(G) PBMC treatments	109	GSE13485	GPL7567	YF-17D vaccine, day 21 (GSE13485/GPL7567)	19029902
(G) PBMC treatments	110	GSE13485	GPL7567	YF-17D vaccine, day 3 (GSE13485/GPL7567)	19029902
(G) PBMC treatments	111	GSE13485	GPL7567	YF-17D vaccine, day 7 (GSE13485/GPL7567)	19029902
(G) PBMC treatments	112	GSE13501	GPL570	juvenile idiopathic arthritis, enthesitis-related (GSE13501/GPL570)	19565513
(G) PBMC treatments	113	GSE13501	GPL570	juvenile idiopathic arthritis, oligoarticular (GSE13501/GPL570)	19565513
(G) PBMC treatments	114	GSE13501	GPL570	juvenile idiopathic arthritis, RF- polyarticular (GSE13501/GPL570)	19565513
(G) PBMC treatments	115	GSE13501	GPL570	juvenile idiopathic arthritis, systemic (GSE13501/GPL570)	19565513
(G) PBMC treatments	116	GSE13587	GPL201	HPV-16 L1 VLP vaccine (GSE13587/GPL201)	19155521
(G) PBMC treatments	117	GSE13587	GPL201	HPV-16 L1 (GSE13587/GPL201)	19155521
(G) PBMC treatments	118	GSE13587	GPL201	Sf9/baculovirus insect cell lysate (GSE13587/GPL201)	19155521
(G) PBMC treatments	119	GSE13587	GPL201	HPV-16 L1, post-vaccination (GSE13587/GPL201)	19155521
(G) PBMC treatments	120	GSE13587	GPL201	Sf9/baculovirus insect cell lysate, post-vaccination (GSE13587/GPL201)	19155521
(G) PBMC treatments	121	GSE13849	GPL570	juvenile idiopathic arthritis, RF- polyarticular (GSE13849/GPL570)	19565504
(G) PBMC treatments	122	GSE13849	GPL570	juvenile idiopathic arthritis, RF+ polyarticular (GSE13849/GPL570)	19565504
(G) PBMC treatments	123	GSE14408	GPL2700	purified protein derivative of tuberculin (GSE14408/GPL2700)	19239680
(G) PBMC treatments	124	GSE14408	GPL2700	BCG vaccine (GSE14408/GPL2700)	19239680
(G) PBMC treatments	125	GSE14577	GPL96	chronic fatigue syndrome (GSE14577/GPL96)	19555476
(G) PBMC treatments	126	GSE14577	GPL97	chronic fatigue syndrome (GSE14577/GPL97)	19555476
(G) PBMC treatments	127	GSE14630	GPL96	mycophenolic acid (GSE14630/GPL96)	20864690
(G) PBMC treatments	128	GSE14642	GPL570	exercise, early pubertal girl (GSE14642/GPL570)	19407257
(G) PBMC treatments	129	GSE14642	GPL570	exercise, late pubertal girl (GSE14642/GPL570)	19407257
(G) PBMC treatments	130	GSE14895	GPL571	multiple sclerosis, prior to disease onset (GSE14895/GPL571)	20079437
(G) PBMC treatments	131	GSE14895	GPL571	clinically isolated syndrome (GSE14895/GPL571)	20079437
(G) PBMC treatments	132	GSE14895	GPL96	clinically isolated syndrome (GSE14895/GPL96)	20079437
(G) PBMC treatments	133	GSE15068	GPL3566	B. anthracis, 2 hrs (GSE15068/GPL3566)	none
(G) PBMC treatments	134	GSE15068	GPL3566	B. anthracis, 4 hrs (GSE15068/GPL3566)	none
(G) PBMC treatments	135	GSE15068	GPL3566	B. anthracis, 6 hrs (GSE15068/GPL3566)	none
(G) PBMC treatments	136	GSE15068	GPL3566	B. anthracis, 8 hrs (GSE15068/GPL3566)	none
(G) PBMC treatments	137	GSE15068	GPL3566	B. anthracis, 24 hrs (GSE15068/GPL3566)	none
(G) PBMC treatments	138	GSE15072	GPL96	chronic kidney disease (GSE15072/GPL96)	19698090|24189015
(G) PBMC treatments	139	GSE15072	GPL96	chronic kidney disease w/hemodialysis (GSE15072/GPL96)	19698090|24189015
(G) PBMC treatments	140	GSE15072	GPL96	hemodialysis treatment (GSE15072/GPL96)	19698090|24189015
(G) PBMC treatments	141	GSE15221	GPL6102	infection, malaria (GSE15221/GPL6102)	19297619|21820332
(G) PBMC treatments	142	GSE15645	GPL570	juvenile idiopathic arthritis (GSE15645/GPL570)	19248118
(G) PBMC treatments	143	GSE15928	GPL96	OKT-3, IL-2, 8 hrs (GSE15928/GPL96)	19703010
(G) PBMC treatments	144	GSE15928	GPL96	OKT-3, IL-2, anti-CD25, 8 hrs (GSE15928/GPL96)	19703010
(G) PBMC treatments	145	GSE15928	GPL96	OKT-3, IL-2, 16 hrs (GSE15928/GPL96)	19703010
(G) PBMC treatments	146	GSE15928	GPL96	OKT-3, IL-2, anti-CD25, 16 hrs (GSE15928/GPL96)	19703010
(G) PBMC treatments	147	GSE16098	GPL570	HTLV-I p30 (GSE16098/GPL570)	19602286
(G) PBMC treatments	148	GSE16251	GPL8601	IFN-a (GSE16251/GPL8601)	20339534
(G) PBMC treatments	149	GSE16251	GPL8601	IFN-b (GSE16251/GPL8601)	20339534
(G) PBMC treatments	150	GSE16251	GPL8601	IFN-g (GSE16251/GPL8601)	20339534
(G) PBMC treatments	151	GSE16251	GPL8601	IFN-o (GSE16251/GPL8601)	20339534
(G) PBMC treatments	152	GSE16251	GPL8601	IL-12 (GSE16251/GPL8601)	20339534
(G) PBMC treatments	153	GSE16251	GPL8601	TNF (GSE16251/GPL8601)	20339534
(G) PBMC treatments	154	GSE16252	GPL8601	IFN-g, 0.006 pM (GSE16252/GPL8601)	20339534
(G) PBMC treatments	155	GSE16252	GPL8601	IFN-g, 0.6 pM (GSE16252/GPL8601)	20339534
(G) PBMC treatments	156	GSE16252	GPL8601	IFN-g, 60 pM (GSE16252/GPL8601)	20339534
(G) PBMC treatments	157	GSE16728	GPL570	sickle cell anemia (GSE16728/GPL570)	19649296
(G) PBMC treatments	158	GSE18090	GPL570	dengue fever (GSE18090/GPL570)	19936257
(G) PBMC treatments	159	GSE18090	GPL570	dengue hemorrhagic fever (GSE18090/GPL570)	19936257
(G) PBMC treatments	160	GSE18309	GPL570	alzheimer's disease (GSE18309/GPL570)	21669286
(G) PBMC treatments	161	GSE18309	GPL570	mild cognitive impairment (GSE18309/GPL570)	21669286
(G) PBMC treatments	162	GSE18312	GPL5175	bipolar disorder (GSE18312/GPL5175)	19582768
(G) PBMC treatments	163	GSE18312	GPL5175	schizophrenia (GSE18312/GPL5175)	19582768
(G) PBMC treatments	164	GSE18323	GPL571	malaria vaccine, third vaccination (GSE18323/GPL571)	20078211
(G) PBMC treatments	165	GSE18323	GPL571	malaria vaccine, 24 hrs (GSE18323/GPL571)	20078211
(G) PBMC treatments	166	GSE18323	GPL571	malaria vaccine, 72 hrs (GSE18323/GPL571)	20078211
(G) PBMC treatments	167	GSE18323	GPL571	malaria vaccine, 2 weeks (GSE18323/GPL571)	20078211
(G) PBMC treatments	168	GSE18885	GPL6104	wegener’s granulomatosis (GSE18885/GPL6104)	20155833
(G) PBMC treatments	169	GSE19000	GPL5114	sézary syndrome (GSE19000/GPL5114)	21788410
(G) PBMC treatments	170	GSE19000	GPL10304	sézary syndrome (GSE19000/GPL5114)	21788410
(G) PBMC treatments	171	GSE19000	GPL19387	sézary syndrome (GSE19000/GPL5114)	21788410
(G) PBMC treatments	172	GSE19078	GPL6480	4-hydroxy-2-nonenal, 32.05 µM (GSE19078/GPL6480)	20702593
(G) PBMC treatments	173	GSE19078	GPL6480	malondialdehyde, 3.05 mM (GSE19078/GPL6480)	20702593
(G) PBMC treatments	174	GSE19078	GPL6480	malondialdehyde, 30.5 mM (GSE19078/GPL6480)	20702593
(G) PBMC treatments	175	GSE19078	GPL6480	aflatoxin B1, 1.25 mM (GSE19078/GPL6480)	20702593
(G) PBMC treatments	176	GSE19078	GPL6480	polychlorinated biphenyl 153, 25 µM (GSE19078/GPL6480)	20702593
(G) PBMC treatments	177	GSE19078	GPL6480	polychlorinated biphenyl 153, 250 µM (GSE19078/GPL6480)	20702593
(G) PBMC treatments	178	GSE19078	GPL6480	deoxynivalenol, 12.5 µM (GSE19078/GPL6480)	20702593
(G) PBMC treatments	179	GSE19078	GPL6480	dimethylnitrosamine, 6.75 mM (GSE19078/GPL6480)	20702593
(G) PBMC treatments	180	GSE19078	GPL6480	dimethylnitrosamine, 67.5 mM (GSE19078/GPL6480)	20702593
(G) PBMC treatments	181	GSE19078	GPL6480	ethanol, 0.05 % (GSE19078/GPL6480)	20702593
(G) PBMC treatments	182	GSE19078	GPL6480	ethanol, 0.5 % (GSE19078/GPL6480)	20702593
(G) PBMC treatments	183	GSE19078	GPL6480	acrylamide, 0.5 mM (GSE19078/GPL6480)	20702593
(G) PBMC treatments	184	GSE19078	GPL6480	2,3,7,8-Tetrachlorodibenzo-p-dioxin, 1 µM (GSE19078/GPL6480)	20702593
(G) PBMC treatments	185	GSE19078	GPL6480	2,3,7,8-Tetrachlorodibenzo-p-dioxin, 10 µM (GSE19078/GPL6480)	20702593
(G) PBMC treatments	186	GSE19078	GPL6480	PhIP, 2.5 µM (GSE19078/GPL6480)	20702593
(G) PBMC treatments	187	GSE19078	GPL6480	benzo[a]pyrene, 10 µM (GSE19078/GPL6480)	20702593
(G) PBMC treatments	188	GSE19078	GPL6480	benzo[a]pyrene, 100 µM (GSE19078/GPL6480)	20702593
(G) PBMC treatments	189	GSE19078	GPL6480	2-amino-3-methyl-3H-imidazo[4,5-F]quinoline, 25 µM (GSE19078/GPL6480)	20702593
(G) PBMC treatments	190	GSE19301	GPL96	asthma exacerbation (GSE19301/GPL96)	21779351
(G) PBMC treatments	191	GSE19617	GPL6480	limited systemic sclerosis (GSE19617/GPL6480)	20808962
(G) PBMC treatments	192	GSE19617	GPL6480	limited systemic sclerosis + pulmonary arterial hypertension (GSE19617/GPL6480)	20808962
(G) PBMC treatments	193	GSE20307	GPL570	juvenile idiopathic arthritis, oligoarticular (GSE20307/GPL570)	20662067
(G) PBMC treatments	194	GSE20307	GPL570	juvenile idiopathic arthritis, RF- polyarticular (GSE20307/GPL570)	20662067
(G) PBMC treatments	195	GSE20307	GPL570	juvenile idiopathic arthritis, systemic (GSE20307/GPL570)	20662067
(G) PBMC treatments	196	GSE20677	GPL570	gold nanoparticle, 24 hrs (GSE20677/GPL570)	21697957
(G) PBMC treatments	197	GSE20677	GPL570	gold nanoparticle, 48 hrs (GSE20677/GPL570)	21697957
(G) PBMC treatments	198	GSE21039	GPL570	processing delay, 2 hrs (GSE21039/GPL570)	21743826
(G) PBMC treatments	199	GSE21039	GPL570	processing delay, 4 hrs (GSE21039/GPL570)	21743826
(G) PBMC treatments	200	GSE21521	GPL570	juvenile idiopathic arthritis, enthesitis-related (GSE21521/GPL570)	20576155
(G) PBMC treatments	201	GSE21521	GPL570	juvenile idiopathic arthritis, oligoarticular (GSE21521/GPL570)	20576155
(G) PBMC treatments	202	GSE21521	GPL570	juvenile idiopathic arthritis, RF- polyarticular (GSE21521/GPL570)	20576155
(G) PBMC treatments	203	GSE21521	GPL570	juvenile idiopathic arthritis, RF+ polyarticular (GSE21521/GPL570)	20576155
(G) PBMC treatments	204	GSE21521	GPL570	juvenile idiopathic arthritis, systemic (GSE21521/GPL570)	20576155
(G) PBMC treatments	205	GSE21545	GPL570	ischemic event (GSE21545/GPL570)	22371308
(G) PBMC treatments	206	GSE21837	GPL571	PHA-L (GSE21837/GPL571)	25181038
(G) PBMC treatments	207	GSE21862	GPL6104	benzene exposure, > 10 ppm (GSE21862/GPL6104)	21147609
(G) PBMC treatments	208	GSE21942	GPL570	multiple sclerosis (GSE21942/GPL570)	22021740
(G) PBMC treatments	209	GSE22224	GPL570	sirolimus, kidney transplant patient (GSE22224/GPL570)	21114641
(G) PBMC treatments	210	GSE22224	GPL570	cyclosporin A, kidney transplant patient (GSE22224/GPL570)	21114641
(G) PBMC treatments	211	GSE22463	GPL6244	hydrogen peroxide, 3 hrs (GSE22463/GPL6244)	none
(G) PBMC treatments	212	GSE22463	GPL6244	hydrogen peroxide, 6 hrs (GSE22463/GPL6244)	none
(G) PBMC treatments	213	GSE22491	GPL6480	parkinson’s disease (GSE22491/GPL6480)	20096956
(G) PBMC treatments	214	GSE22667	GPL570	polychlorobiphenyl (GSE22667/GPL570)	21470681
(G) PBMC treatments	215	GSE22768	GPL10647	merck Ad5/HIV vaccine, 6 hrs (GSE22768/GPL10647)	23151505
(G) PBMC treatments	216	GSE22768	GPL10647	merck Ad5/HIV vaccine, 1 day (GSE22768/GPL10647)	23151505
(G) PBMC treatments	217	GSE22768	GPL10647	merck Ad5/HIV vaccine, 3 days (GSE22768/GPL10647)	23151505
(G) PBMC treatments	218	GSE22768	GPL10647	merck Ad5/HIV vaccine, 7 days (GSE22768/GPL10647)	23151505
(G) PBMC treatments	219	GSE23140	GPL6254	acute otitis media + S. pneumoniae infection (GSE23140/GPL6254)	22306269
(G) PBMC treatments	220	GSE23687	GPL570	methotrexate (GSE23687/GPL570)	20827233
(G) PBMC treatments	221	GSE23832	GPL6244	multiple sclerosis (GSE23832/GPL6244)	21346816
(G) PBMC treatments	222	GSE24706	GPL6884	systemic lupus erythematosus (GSE24706/GPL6884)	21366908
(G) PBMC treatments	223	GSE25160	GPL6244	tocilizumab, rheumatoid arthritis patient (GSE25160/GPL6244)	22467923
(G) PBMC treatments	224	GSE25531	GPL6480	diesel exhaust inhalation (GSE25531/GPL6480)	22369193
(G) PBMC treatments	225	GSE26050	GPL570	familial hemophagocytic lymphohistiocytosis (GSE26050/GPL570)	21325597|23264592
(G) PBMC treatments	226	GSE26104	GPL570	IFN-beta, 3 months (GSE26104/GPL570)	21886806
(G) PBMC treatments	227	GSE26104	GPL570	IFN-beta, 12 months (GSE26104/GPL570)	21886806
(G) PBMC treatments	228	GSE26104	GPL570	IFN-beta, 24 months (GSE26104/GPL570)	21886806
(G) PBMC treatments	229	GSE27034	GPL570	peripheral arterial disease (GSE27034/GPL570)	22409835
(G) PBMC treatments	230	GSE27383	GPL570	schizophrenia, acute (GSE27383/GPL570)	none
(G) PBMC treatments	231	GSE27383	GPL570	schizophrenia, remitted (GSE27383/GPL570)	none
(G) PBMC treatments	232	GSE27446	GPL13215	growth hormone (GSE27446/GPL13215)	21975122
(G) PBMC treatments	233	GSE27562	GPL570	breast cancer (GSE27562/GPL570)	21781289
(G) PBMC treatments	234	GSE27990	GPL13287	acute otitis media + H. influenzae infection	23411728
(G) PBMC treatments	235	GSE28842	GPL570	immunosuppressive therapy withdrawal (GSE28842/GPL570)	22156196
(G) PBMC treatments	236	GSE28842	GPL570	immunosuppressive therapy withdrawal (GSE28842/GPL570)	22156196
(G) PBMC treatments	237	GSE29142	GPL13507	type 1 diabetes (GSE29142/GPL13507)	21923738
(G) PBMC treatments	238	GSE29614	GPL570	trivalent inactivated influenza vaccine, day 3 (GSE29614/GPL570)	21743478
(G) PBMC treatments	239	GSE29614	GPL570	trivalent inactivated influenza vaccine, day 7 (GSE29614/GPL570)	21743478
(G) PBMC treatments	240	GSE29615	GPL13158	live attenuated influenza vaccine, day 3 (GSE29615/GPL13158)	21743478
(G) PBMC treatments	241	GSE29615	GPL13158	live attenuated influenza vaccine, day 7 (GSE29615/GPL13158)	21743478
(G) PBMC treatments	242	GSE29617	GPL13158	trivalent inactivated influenza vaccine, day 3 (GSE29617/GPL13158)	21743478
(G) PBMC treatments	243	GSE29617	GPL13158	trivalent inactivated influenza vaccine, day 7 (GSE29617/GPL13158)	21743478
(G) PBMC treatments	244	GSE29624	GPL6244	CD3/CD28 stimulation, 6 hrs (GSE29624/GPL6244)	23440042
(G) PBMC treatments	245	GSE29624	GPL6244	CD3/CD28 stimulation, 18 hrs (GSE29624/GPL6244)	23440042
(G) PBMC treatments	246	GSE29908	GPL570	peripheral stem cell transplantation, diabetes patient (GSE29908/GPL570)	none
(G) PBMC treatments	247	GSE30310	GPL9392	HIV+ (GSE30310/GPL9392)	22476717
(G) PBMC treatments	248	GSE30509	GPL7020	saturated fat diet (GSE30509/GPL7020)	22623392
(G) PBMC treatments	249	GSE30509	GPL7020	monunsaturated fat diet (GSE30509/GPL7020)	22623392
(G) PBMC treatments	250	GSE30509	GPL7020	mediterranean diet (GSE30509/GPL7020)	22623392
(G) PBMC treatments	251	GSE31187	GPL6947	IFN-alpha (GSE31187/GPL6947)	22152193
(G) PBMC treatments	252	GSE32127	GPL7264	kashin-beck disease (GSE32127/GPL7264)	22235245
(G) PBMC treatments	253	GSE32279	GPL6883	lupus immune complex (GSE32279/GPL6883)	22147767
(G) PBMC treatments	254	GSE32279	GPL6883	lupus immune complex + C1q (GSE32279/GPL6883)	22147767
(G) PBMC treatments	255	GSE32279	GPL6883	C1q (GSE32279/GPL6883)	22147767
(G) PBMC treatments	256	GSE32390	GPL10558	LPS (GSE32390/GPL10558)	22105173
(G) PBMC treatments	257	GSE32390	GPL10558	TLR7/8 ligand R848 (GSE32390/GPL10558)	22105173
(G) PBMC treatments	258	GSE32611	GPL13224	rIL-2, aldesleukin (GSE32611/GPL13224)	21976537
(G) PBMC treatments	259	GSE32862	GPL6883	synthetic double stranded RNA, 6 hrs (GSE32862/GPL6883)	22065672
(G) PBMC treatments	260	GSE32862	GPL6883	synthetic double stranded RNA, 13 hrs (GSE32862/GPL6883)	22065672
(G) PBMC treatments	261	GSE32862	GPL6883	synthetic double stranded RNA, 6 hrs w/anti-IFNAR mAb (GSE32862/GPL6883)	22065672
(G) PBMC treatments	262	GSE32862	GPL6883	synthetic double stranded RNA, 13 hrs w/anti-IFNAR mAb (GSE32862/GPL6883)	22065672
(G) PBMC treatments	263	GSE33463	GPL6947	idiopathic pulmonary arterial hypertension (GSE33463/GPL6947)	22545094
(G) PBMC treatments	264	GSE33463	GPL6947	scleroderma + pulmonary arterial hypertension (GSE33463/GPL6947)	22545094
(G) PBMC treatments	265	GSE33463	GPL6947	scleroderma (GSE33463/GPL6947)	22545094
(G) PBMC treatments	266	GSE33463	GPL6947	scleroderma + interstitial lung disease (GSE33463/GPL6947)	22545094
(G) PBMC treatments	267	GSE33877	GPL6947	HIV-1 infection (GSE33877/GPL6947)	21829495
(G) PBMC treatments	268	GSE34145	GPL6102	bilberry enriched diet (GSE34145/GPL6102)	22961907
(G) PBMC treatments	269	GSE35665	GPL5175	down syndrome (GSE35665/GPL5175)	23155455
(G) PBMC treatments	270	GSE35665	GPL5175	down syndrome (GSE35665/GPL5175)	23155455
(G) PBMC treatments	271	GSE36941	GPL10558	vitamin D supplementation (GSE36941/GPL10558)	23075451
(G) PBMC treatments	272	GSE36941	GPL6947	vitamin D supplementation (GSE36941/GPL6947)	23075451
(G) PBMC treatments	273	GSE36990	GPL15395	metreleptin (GSE36990/GPL15395)	23382191
(G) PBMC treatments	274	GSE36990	GPL15396	metreleptin (GSE36990/GPL15396)	23382191
(G) PBMC treatments	275	GSE37912	GPL5175	sarcoidosis (GSE37912/GPL5175)	22984568
(G) PBMC treatments	276	GSE38206	GPL13607	major depressive episode (GSE38206/GPL13607)	23149449
(G) PBMC treatments	277	GSE38246	GPL15615	dengue virus infection, primary (GSE38246/GPL15615)	23285306
(G) PBMC treatments	278	GSE38246	GPL15615	dengue virus infection, secondary (GSE38246/GPL15615)	23285306
(G) PBMC treatments	279	GSE38246	GPL15615	dengue hemorrhagic fever (GSE38246/GPL15615)	23285306
(G) PBMC treatments	280	GSE38246	GPL15615	dengue shock syndrome (GSE38246/GPL15615)	23285306
(G) PBMC treatments	281	GSE38958	GPL5175	idiopathic pulmonary fibrosis (GSE38958/GPL5175)	none
(G) PBMC treatments	282	GSE39324	GPL15718	cyclophosphamide, 1 day (GSE39324/GPL15718)	23759676
(G) PBMC treatments	283	GSE39324	GPL15718	cyclophosphamide, 2 days (GSE39324/GPL15718)	23759676
(G) PBMC treatments	284	GSE39324	GPL15718	cyclophosphamide, 5 days (GSE39324/GPL15718)	23759676
(G) PBMC treatments	285	GSE39345	GPL6104	non-small cell lung cancer (GSE39345/GPL6104)	23451142
(G) PBMC treatments	286	GSE39345	GPL6104	chemotherapy, lung cancer patient (GSE39345/GPL6104)	none
(G) PBMC treatments	287	GSE39506	GPL10558	HIV lipopeptide vaccine (GSE39506/GPL10558)	none
(G) PBMC treatments	288	GSE39506	GPL10558	HIV lipopeptide vaccine (GSE39506/GPL10558)	none
(G) PBMC treatments	289	GSE39653	GPL10558	major depressive disorder (GSE39653/GPL10558)	23064081
(G) PBMC treatments	290	GSE39653	GPL10558	bipolar disorder (GSE39653/GPL10558)	23064081
(G) PBMC treatments	291	GSE40184	GPL96	hepatitis C virus (GSE40184/GPL96)	23067362
(G) PBMC treatments	292	GSE40223	GPL10558	hepatitis C virus, chronic (GSE40223/GPL10558)	23067362
(G) PBMC treatments	293	GSE40263	GPL6244	psoriasis (GSE40263/GPL6244)	none
(G) PBMC treatments	294	GSE40263	GPL6244	upf1 peptide, psoriasis patient (GSE40263/GPL6244)	none
(G) PBMC treatments	295	GSE40263	GPL6244	upf17 peptide, psoriasis patient (GSE40263/GPL6244)	none
(G) PBMC treatments	296	GSE40263	GPL6244	upf1 peptide (GSE40263/GPL6244)	none
(G) PBMC treatments	297	GSE40263	GPL6244	upf17 peptide (GSE40263/GPL6244)	none
(G) PBMC treatments	298	GSE40392	GPL6244	nickel exposure (GSE40392/GPL6244)	23195993
(G) PBMC treatments	299	GSE40719	GPL10558	MVA85A vaccination, day 2 (GSE40719/GPL10558)	23844129
(G) PBMC treatments	300	GSE40719	GPL10558	MVA85A vaccination, day 3 (GSE40719/GPL10558)	23844129
(G) PBMC treatments	301	GSE40732	GPL16025	asthma, childhood (GSE40732/GPL16025)	25769910
(G) PBMC treatments	302	GSE40838	GPL10558	IL-1, 2 hrs (GSE40838/GPL10558)	23104095
(G) PBMC treatments	303	GSE40838	GPL10558	IL-1, 6 hrs (GSE40838/GPL10558)	23104095
(G) PBMC treatments	304	GSE40838	GPL10558	TNF, 2 hrs (GSE40838/GPL10558)	23104095
(G) PBMC treatments	305	GSE40838	GPL10558	TNF, 6 hrs (GSE40838/GPL10558)	23104095
(G) PBMC treatments	306	GSE40838	GPL10558	IL-1, 2 hrs, MYD88-deficient patient (GSE40838/GPL10558)	23104095
(G) PBMC treatments	307	GSE40838	GPL10558	IL-1, 6 hrs, MYD88-deficient patient (GSE40838/GPL10558)	23104095
(G) PBMC treatments	308	GSE40838	GPL10558	TNF, 2 hrs, MYD88-deficient patient (GSE40838/GPL10558)	23104095
(G) PBMC treatments	309	GSE40838	GPL10558	TNF, 6 hrs, MYD88-deficient patient (GSE40838/GPL10558)	23104095
(G) PBMC treatments	310	GSE40838	GPL10558	IL-1, 2 hrs, HOIL-1-deficient patient (GSE40838/GPL10558)	23104095
(G) PBMC treatments	311	GSE40838	GPL10558	IL-1, 6 hrs, HOIL-1-deficient patient (GSE40838/GPL10558)	23104095
(G) PBMC treatments	312	GSE40838	GPL10558	TNF, 2 hrs, HOIL-1-deficient patient (GSE40838/GPL10558)	23104095
(G) PBMC treatments	313	GSE40838	GPL10558	TNF, 6 hrs, HOIL-1-deficient patient (GSE40838/GPL10558)	23104095
(G) PBMC treatments	314	GSE40841	GPL10558	jak1/2 inhibitor CYT387 (GSE40841/GPL10558)	23459451
(G) PBMC treatments	315	GSE41112	GPL10558	chemotherapy, breast cancer patient (GSE41112/GPL10558)	23512358
(G) PBMC treatments	316	GSE41300	GPL570	lassa fever virus, 4 hrs (GSE41300/GPL570)	24069471
(G) PBMC treatments	317	GSE41300	GPL570	lassa fever virus, 8 hrs (GSE41300/GPL570)	24069471
(G) PBMC treatments	318	GSE41300	GPL570	lassa fever virus, 24 hrs (GSE41300/GPL570)	24069471
(G) PBMC treatments	319	GSE41300	GPL570	lassa + mopeia virus, 4 hrs (GSE41300/GPL570)	24069471
(G) PBMC treatments	320	GSE41300	GPL570	lassa + mopeia virus, 8 hrs (GSE41300/GPL570)	24069471
(G) PBMC treatments	321	GSE41300	GPL570	lassa + mopeia virus, 24 hrs (GSE41300/GPL570)	24069471
(G) PBMC treatments	322	GSE41831	GPL570	etanercept (GSE41831/GPL570)	none
(G) PBMC treatments	323	GSE42057	GPL570	chronic obstructive pulmonary disease (GSE42057/GPL570)	23590301|25494452
(G) PBMC treatments	324	GSE42296	GPL6244	inxliximab, crohn's patient (GSE42296/GPL6244)	23809696
(G) PBMC treatments	325	GSE42296	GPL6244	inxliximab, rheumatoid arthritis patient (GSE42296/GPL6244)	23809696
(G) PBMC treatments	326	GSE42606	GPL10558	B. burgdorferi, 4 hrs (GSE42606/GPL10558)	23299892
(G) PBMC treatments	327	GSE42606	GPL10558	C. albicans, 4 hrs (GSE42606/GPL10558)	23299892
(G) PBMC treatments	328	GSE42606	GPL10558	LPS, 4 hrs (GSE42606/GPL10558)	23299892
(G) PBMC treatments	329	GSE42606	GPL10558	Mycobacterium, 4 hrs (GSE42606/GPL10558)	23299892
(G) PBMC treatments	330	GSE42606	GPL10558	B. burgdorferi, 24 hrs (GSE42606/GPL10558)	23299892
(G) PBMC treatments	331	GSE42606	GPL10558	C. albicans, 24 hrs (GSE42606/GPL10558)	23299892
(G) PBMC treatments	332	GSE42606	GPL10558	LPS, 24 hrs (GSE42606/GPL10558)	23299892
(G) PBMC treatments	333	GSE42606	GPL10558	Mycobacterium, 24 hrs (GSE42606/GPL10558)	23299892
(G) PBMC treatments	334	GSE42832	GPL10558	tuberculosis (GSE42832/GPL10558)	23940611
(G) PBMC treatments	335	GSE42832	GPL10558	sarcoidosis (GSE42832/GPL10558)	23940611
(G) PBMC treatments	336	GSE43210	GPL570	CD3/CD28 stimulation (GSE43210/GPL570)	23357789
(G) PBMC treatments	337	GSE43210	GPL570	CRAC inhibitor (GSE43210/GPL570)	23357789
(G) PBMC treatments	338	GSE43210	GPL570	Cyclosporin A (GSE43210/GPL570)	23357789
(G) PBMC treatments	339	GSE43210	GPL570	FK506 (GSE43210/GPL570)	23357789
(G) PBMC treatments	340	GSE43455	GPL14550	arsenical darinaparsin (GSE43455/GPL14550)	23408639
(G) PBMC treatments	341	GSE43700	GPL570	IL-10 (GSE43700/GPL570)	23449998
(G) PBMC treatments	342	GSE44228	GPL6884	antiretroviral therapy, HIV patient (GSE44228/GPL6884)	23933117
(G) PBMC treatments	343	GSE44621	GPL6244	phytohemagglutinin (GSE44621/GPL6244)	23524983
(G) PBMC treatments	344	GSE44621	GPL6244	HDAC inhibitor vorinostat (GSE44621/GPL6244)	23524983
(G) PBMC treatments	345	GSE44621	GPL6244	HDAC inhibitor TMP195 (GSE44621/GPL6244)	23524983
(G) PBMC treatments	346	GSE45329	GPL10904	high familial stress, children (GSE45329/GPL10904)	none
(G) PBMC treatments	347	GSE45329	GPL10904	high familial stress, parent (GSE45329/GPL10904)	none
(G) PBMC treatments	348	GSE45593	GPL11532	immunosuppression, post-transplant, year 1 (GSE45593/GPL11532)	23787913
(G) PBMC treatments	349	GSE45593	GPL11532	immunosuppression, post-transplant, year 2 (GSE45593/GPL11532)	23787913
(G) PBMC treatments	350	GSE45593	GPL11532	immunosuppression, post-transplant, year 3 (GSE45593/GPL11532)	23787913
(G) PBMC treatments	351	GSE45593	GPL11532	immunosuppression, post-transplant, year 4 (GSE45593/GPL11532)	23787913
(G) PBMC treatments	352	GSE45918	GPL6883	infection, acute mononucleosis (GSE45918/GPL6883)	24465555
(G) PBMC treatments	353	GSE45919	GPL10558	infection, epstein barr virus, latent (GSE45919/GPL10558)	24465555
(G) PBMC treatments	354	GSE45919	GPL10558	infection, acute mononucleosis (GSE45919/GPL10558)	24465555
(G) PBMC treatments	355	GSE46480	GPL570	high altitude (GSE46480/GPL570)	none
(G) PBMC treatments	356	GSE46687	GPL570	turner syndrome, 45Xm (GSE46687/GPL570)	none
(G) PBMC treatments	357	GSE46687	GPL570	turner syndrome, 45Xp (GSE46687/GPL570)	none
(G) PBMC treatments	358	GSE47353	GPL6244	influenza vaccination, day 1 (GSE47353/GPL6244)	24725414
(G) PBMC treatments	359	GSE47353	GPL6244	influenza vaccination, day 7 (GSE47353/GPL6244)	24725414
(G) PBMC treatments	360	GSE47353	GPL6244	influenza vaccination, day 70 (GSE47353/GPL6244)	24725414
(G) PBMC treatments	361	GSE48368	GPL10558	high oleic sunflower oil, 3 wks (GSE48368/GPL10558)	24641624
(G) PBMC treatments	362	GSE48368	GPL10558	high oleic sunflower oil, 7 wks (GSE48368/GPL10558)	24641624
(G) PBMC treatments	363	GSE48368	GPL10558	fish oil, 3 wks (GSE48368/GPL10558)	24641624
(G) PBMC treatments	364	GSE48368	GPL10558	fish oil, 7 wks (GSE48368/GPL10558)	24641624
(G) PBMC treatments	365	GSE48556	GPL6947	osteoarthritis (GSE48556/GPL6947)	23864235
(G) PBMC treatments	366	GSE49058	GPL11532	old age (GSE49058/GPL11532)	24789080
(G) PBMC treatments	367	GSE49515	GPL570	gastric cancer (GSE36076/GPL570)	24332572
(G) PBMC treatments	368	GSE49515	GPL570	hepatocellular carcinoma (GSE36076/GPL570)	24332572
(G) PBMC treatments	369	GSE49515	GPL570	pancreatic cancer (GSE36076/GPL570)	24332572
(G) PBMC treatments	370	GSE49641	GPL6244	pancreatic ductal adenocarcinoma (GSE49641/GPL6244)	25069573
(G) PBMC treatments	371	GSE49754	GPL10558	LPS (GSE49754/GPL10558)	24612859
(G) PBMC treatments	372	GSE49754	GPL10558	plasma healthy individual (GSE49754/GPL10558)	24612859
(G) PBMC treatments	373	GSE49754	GPL10558	plasma from septic patient (GSE49754/GPL10558)	24612859
(G) PBMC treatments	374	GSE50012	GPL10558	dexamethasone, 8 hrs (GSE50012/GPL10558)	24116131|24550213
(G) PBMC treatments	375	GSE50012	GPL10558	dexamethasone, 24 hrs (GSE50012/GPL10558)	24116131|24550213
(G) PBMC treatments	376	GSE50012	GPL10558	1,25-dihydroxyvitamin D3, 8 hrs (GSE50012/GPL10558)	24116131|24550213
(G) PBMC treatments	377	GSE50012	GPL10558	1,25-dihydroxyvitamin D3, 24 hrs (GSE50012/GPL10558)	24116131|24550213
(G) PBMC treatments	378	GSE51059	GPL4133	M. bovis BCG vaccination, day 29 (GSE51059/GPL4133)	none
(G) PBMC treatments	379	GSE51059	GPL4133	M. bovis BCG vaccination, day 57 (GSE51059/GPL4133)	none
(G) PBMC treatments	380	GSE51059	GPL4133	M. bovis BCG vaccination, day 180 (GSE51059/GPL4133)	none
(G) PBMC treatments	381	GSE51699	GPL13667	DAA sofosbuvir with ribavirin, day 10 (GSE51699/GPL13667)	24983321
(G) PBMC treatments	382	GSE51699	GPL13667	DAA sofosbuvir with ribavirin, day 24 (GSE51699/GPL13667)	24983321
(G) PBMC treatments	383	GSE52245	GPL13158	meningococcal MCV4 vaccine, day 3 (GSE52245/GPL13158)	24336226
(G) PBMC treatments	384	GSE52245	GPL13158	meningococcal MCV4 vaccine, day 7 (GSE52245/GPL13158)	24336226
(G) PBMC treatments	385	GSE52245	GPL13158	meningococcal MPSV4 vaccine, day 3 (GSE52245/GPL13158)	24336226
(G) PBMC treatments	386	GSE52245	GPL13158	meningococcal MPSV4 vaccine, day 7 (GSE52245/GPL13158)	24336226
(G) PBMC treatments	387	GSE53441	GPL570	sickle cell anemia (GSE53441/GPL570)	25378535
(G) PBMC treatments	388	GSE54992	GPL570	tuberculosis, latent (GSE54992/GPL570)	24647646
(G) PBMC treatments	389	GSE54992	GPL570	tuberculosis, active (GSE54992/GPL570)	24647646
(G) PBMC treatments	390	GSE55098	GPL570	type 1 diabetes (GSE55098/GPL570)	24796653
(G) PBMC treatments	391	GSE55205	GPL10558	obesity (GSE55205/GPL10558)	none
(G) PBMC treatments	392	GSE55762	GPL10904	low psychological well-being, MHC-SF (GSE55762/GPL10904)	none
(G) PBMC treatments	393	GSE55953	GPL14550	radiation, 60 Gy g-rays, 2 hrs (GSE55953/GPL14550)	25257395
(G) PBMC treatments	394	GSE55953	GPL14550	radiation, 60 Gy g-rays, 4 hrs (GSE55953/GPL14550)	25257395
(G) PBMC treatments	395	GSE55953	GPL14550	radiation, 60 Gy g-rays, 20 hrs (GSE55953/GPL14550)	25257395
(G) PBMC treatments	396	GSE56561	GPL10558	MVA85A vaccination (GSE56561/GPL10558)	none
(G) PBMC treatments	397	GSE57999	GPL6244	endurance training, 48 hrs after (GSE57999/GPL6244)	25465030
(G) PBMC treatments	398	GSE58208	GPL570	chronic hepatitis B carrier (GSE58208/GPL570)	none
(G) PBMC treatments	399	GSE58208	GPL570	hepatocellular carcinoma (GSE58208/GPL570)	none
(G) PBMC treatments	400	GSE58636	GPL10558	bacille calmette guerin vaccine, day 2, BCG-naïve patients (GSE58636/GPL10558)	25596819
(G) PBMC treatments	401	GSE58636	GPL10558	bacille calmette guerin vaccine, day 7, BCG-naïve patients (GSE58636/GPL10558)	25596819
(G) PBMC treatments	402	GSE58636	GPL10558	bacille calmette guerin vaccine, day 14, BCG-naïve patients (GSE58636/GPL10558)	25596819
(G) PBMC treatments	403	GSE58636	GPL10558	bacille calmette guerin vaccine, day 2, previously vaccinated patients (GSE58636/GPL10558)	25596819
(G) PBMC treatments	404	GSE58636	GPL10558	bacille calmette guerin vaccine, day 7, previously vaccinated patients (GSE58636/GPL10558)	25596819
(G) PBMC treatments	405	GSE58636	GPL10558	bacille calmette guerin vaccine, day 14, previously vaccinated patients (GSE58636/GPL10558)	25596819
(G) PBMC treatments	406	GSE58994	GPL16686	HIV-1MN, 6 hrs (GSE58994/GPL16686)	25156368
(G) PBMC treatments	407	GSE58994	GPL16686	HIV-2NIH-Z, 6 hrs (GSE58994/GPL16686)	25156368
(G) PBMC treatments	408	GSE58994	GPL16686	TLR9 agonist CpG-A, 6 hrs (GSE58994/GPL16686)	25156368
(G) PBMC treatments	409	GSE58994	GPL16686	HIV-1MN, 12 hrs (GSE58994/GPL16686)	25156368
(G) PBMC treatments	410	GSE58994	GPL16686	HIV-2NIH-Z, 12 hrs (GSE58994/GPL16686)	25156368
(G) PBMC treatments	411	GSE58994	GPL16686	TLR9 agonist CpG-A, 12 hrs (GSE58994/GPL16686)	25156368
(G) PBMC treatments	412	GSE59635	GPL10558	old age (GSE59635/GPL10558)	25596819
(G) PBMC treatments	413	GSE59635	GPL10558	influenza vaccination, day 4, young (GSE59635/GPL10558)	25596819
(G) PBMC treatments	414	GSE59635	GPL10558	influenza vaccination, day 7, young (GSE59635/GPL10558)	25596819
(G) PBMC treatments	415	GSE59635	GPL10558	influenza vaccination, day 28, young (GSE59635/GPL10558)	25596819
(G) PBMC treatments	416	GSE59635	GPL10558	influenza vaccination, day 4, old (GSE59635/GPL10558)	25596819
(G) PBMC treatments	417	GSE59635	GPL10558	influenza vaccination, day 7, old (GSE59635/GPL10558)	25596819
(G) PBMC treatments	418	GSE59635	GPL10558	influenza vaccination, day 28, old (GSE59635/GPL10558)	25596819
(G) PBMC treatments	419	GSE59654	GPL10558	old age (GSE59654/GPL10558)	25596819
(G) PBMC treatments	420	GSE59654	GPL10558	influenza vaccination, day 2, young (GSE59654/GPL10558)	25596819
(G) PBMC treatments	421	GSE59654	GPL10558	influenza vaccination, day 7, young (GSE59654/GPL10558)	25596819
(G) PBMC treatments	422	GSE59654	GPL10558	influenza vaccination, day 20+, young (GSE59654/GPL10558)	25596819
(G) PBMC treatments	423	GSE59654	GPL10558	influenza vaccination, day 2, old (GSE59654/GPL10558)	25596819
(G) PBMC treatments	424	GSE59654	GPL10558	influenza vaccination, day 4, old (GSE59654/GPL10558)	25596819
(G) PBMC treatments	425	GSE59654	GPL10558	influenza vaccination, day 7, old (GSE59654/GPL10558)	25596819
(G) PBMC treatments	426	GSE59654	GPL10558	influenza vaccination, day 28, old (GSE59654/GPL10558)	25596819
(G) PBMC treatments	427	GSE60153	GPL6244	rhinovirus (GSE60153/GPL6244)	25797143
(G) PBMC treatments	428	GSE60491	GPL10904	neurotic personality (GSE60491/GPL10904)	25459894
(G) PBMC treatments	429	GSE60491	GPL10904	extroverted personality (GSE60491/GPL10904)	25459894
(G) PBMC treatments	430	GSE60491	GPL10904	open personality (GSE60491/GPL10904)	25459894
(G) PBMC treatments	431	GSE60491	GPL10904	agreeable personality (GSE60491/GPL10904)	25459894
(G) PBMC treatments	432	GSE60491	GPL10904	conscientious personality (GSE60491/GPL10904)	25459894
(G) PBMC treatments	433	GSE61356	GPL13497	LILRA3 (GSE61356/GPL13497)	24363809
(G) PBMC treatments	434	GSE61926	GPL6104	rikkunshito (GSE61926/GPL6104)	none
(G) PBMC treatments	435	GSE62525	GPL16951	tuberculosis, active (GSE62525/GPL16951)	none
(G) PBMC treatments	436	GSE62627	GPL10558	old age (GSE62627/GPL10558)	25728020
(G) PBMC treatments	437	GSE62627	GPL10558	old age (GSE62627/GPL10558)	25728020
(G) PBMC treatments	438	GSE62627	GPL10558	CLO97, 6 hrs, young donor (GSE62627/GPL10558)	25728020
(G) PBMC treatments	439	GSE62627	GPL10558	CLO97, 24 hrs, young donor (GSE62627/GPL10558)	25728020
(G) PBMC treatments	440	GSE62627	GPL10558	LPS, 6 hrs, young donor (GSE62627/GPL10558)	25728020
(G) PBMC treatments	441	GSE62627	GPL10558	LPS, 24 hrs, young donor (GSE62627/GPL10558)	25728020
(G) PBMC treatments	442	GSE62627	GPL10558	poly I:C/Lyovec-RIGI, 6 hrs, young donor (GSE62627/GPL10558)	25728020
(G) PBMC treatments	443	GSE62627	GPL10558	poly I:C/Lyovec-RIGI, 24 hrs, young donor (GSE62627/GPL10558)	25728020
(G) PBMC treatments	444	GSE62627	GPL10558	poly I:C, 6 hrs, young donor (GSE62627/GPL10558)	25728020
(G) PBMC treatments	445	GSE62627	GPL10558	poly I:C, 24 hrs, young donor (GSE62627/GPL10558)	25728020
(G) PBMC treatments	446	GSE62627	GPL10558	5’-pppRNA/Lyovec-RIG-I, 6 hrs, young donor (GSE62627/GPL10558)	25728020
(G) PBMC treatments	447	GSE62627	GPL10558	5’-pppRNA/Lyovec-RIG-I, 24 hrs, young donor (GSE62627/GPL10558)	25728020
(G) PBMC treatments	448	GSE62627	GPL10558	CLO97, 6 hrs, old donor (GSE62627/GPL10558)	25728020
(G) PBMC treatments	449	GSE62627	GPL10558	CLO97, 24 hrs, old donor (GSE62627/GPL10558)	25728020
(G) PBMC treatments	450	GSE62627	GPL10558	LPS, 6 hrs, old donor (GSE62627/GPL10558)	25728020
(G) PBMC treatments	451	GSE62627	GPL10558	LPS, 24 hrs, old donor (GSE62627/GPL10558)	25728020
(G) PBMC treatments	452	GSE62627	GPL10558	poly I:C/Lyovec-RIGI, 6 hrs, old donor (GSE62627/GPL10558)	25728020
(G) PBMC treatments	453	GSE62627	GPL10558	poly I:C/Lyovec-RIGI, 24 hrs, old donor (GSE62627/GPL10558)	25728020
(G) PBMC treatments	454	GSE62627	GPL10558	poly I:C, 6 hrs, old donor (GSE62627/GPL10558)	25728020
(G) PBMC treatments	455	GSE62627	GPL10558	poly I:C, 24 hrs, old donor (GSE62627/GPL10558)	25728020
(G) PBMC treatments	456	GSE62627	GPL10558	5’-pppRNA/Lyovec-RIG-I, 6 hrs, old donor (GSE62627/GPL10558)	25728020
(G) PBMC treatments	457	GSE62627	GPL10558	5’-pppRNA/Lyovec-RIG-I, 24 hrs, old donor (GSE62627/GPL10558)	25728020
(G) PBMC treatments	458	GSE62646	GPL6244	acute myocardial infarction (GSE62646/GPL6244)	23185530
(G) PBMC treatments	459	GSE62646	GPL6244	acute myocardial infarction, 4-6 days after (GSE62646/GPL6244)	23185530
(G) PBMC treatments	460	GSE62646	GPL6244	acute myocardial infarction, 6 months after (GSE62646/GPL6244)	23185530
(G) PBMC treatments	461	GSE65219	GPL15988	old age (GSE65219/GPL15988)	23291591|23776639|24479566|23438186
(H) T-cell treatments	1	GSE2657	GPL8300	hodgkin’s lymphoma (GSE2657/GPL8300)	19172485|17033203
(H) T-cell treatments	2	GSE2657	GPL8300	sarcoidosis (GSE2657/GPL8300)	19172485|17033203
(H) T-cell treatments	3	GSE2770	GPL8300	IL4, 2 hr (GSE2770/GPL8300)	14607935
(H) T-cell treatments	4	GSE2770	GPL8300	IL4, 6 hr (GSE2770/GPL8300)	14607935
(H) T-cell treatments	5	GSE2770	GPL8300	IL4, 48 hr (GSE2770/GPL8300)	14607935
(H) T-cell treatments	6	GSE2770	GPL8300	IL12, 2 hr (GSE2770/GPL8300)	14607935
(H) T-cell treatments	7	GSE2770	GPL8300	IL12, 6 hr (GSE2770/GPL8300)	14607935
(H) T-cell treatments	8	GSE2770	GPL8300	IL12, 48 hr (GSE2770/GPL8300)	14607935
(H) T-cell treatments	9	GSE2770	GPL8300	TGFbeta, IL4-treated cells, 2 hr (GSE2770/GPL8300)	14607935
(H) T-cell treatments	10	GSE2770	GPL8300	TGFbeta, IL4-treated cells, 6 hr (GSE2770/GPL8300)	14607935
(H) T-cell treatments	11	GSE2770	GPL8300	TGFbeta, IL4-treated cells, 48 hr (GSE2770/GPL8300)	14607935
(H) T-cell treatments	12	GSE2770	GPL8300	TGFbeta, IL12-treated cells, 2 hr (GSE2770/GPL8300)	14607935
(H) T-cell treatments	13	GSE2770	GPL8300	TGFbeta, IL12-treated cells, 6 hr (GSE2770/GPL8300)	14607935
(H) T-cell treatments	14	GSE2770	GPL8300	TGFbeta, IL12-treated cells, 48 hr (GSE2770/GPL8300)	14607935
(H) T-cell treatments	15	GSE3720	GPL571	vd2 sorted (GSE3720/GPL571)	16423401
(H) T-cell treatments	16	GSE3720	GPL571	vd2 sorted (GSE3720/GPL571)	16423401
(H) T-cell treatments	17	GSE3720	GPL571	vd2 sorted (GSE3720/GPL571)	16423401
(H) T-cell treatments	18	GSE4588	GPL570	rheumatoid arthritis patient (GSE4588/GPL570)	none
(H) T-cell treatments	19	GSE4588	GPL570	systemic lupus erythematosus patient (GSE4588/GPL570)	none
(H) T-cell treatments	20	GSE4785	GPL570	SIV nef + (GSE4785/GPL570)*	16857233
(H) T-cell treatments	21	GSE4806	GPL571	cigarette smoker (GSE4806/GPL571)	17149619
(H) T-cell treatments	22	GSE5105	GPL570	exercise (GSE5105/GPL570)	none
(H) T-cell treatments	23	GSE5105	GPL570	exercise (GSE5105/GPL570)	none
(H) T-cell treatments	24	GSE5716	GPL570	gamma-secretase inhibitor (GSE5716/GPL570)*	17873882
(H) T-cell treatments	25	GSE5716	GPL570	gamma-secretase inhibitor (GSE5716/GPL570)*	17873882
(H) T-cell treatments	26	GSE5716	GPL570	gamma-secretase inhibitor (GSE5716/GPL570)*	17873882
(H) T-cell treatments	27	GSE5716	GPL570	gamma-secretase inhibitor (GSE5716/GPL570)*	17873882
(H) T-cell treatments	28	GSE5716	GPL570	gamma-secretase inhibitor (GSE5716/GPL570)*	17873882
(H) T-cell treatments	29	GSE5716	GPL570	gamma-secretase inhibitor (GSE5716/GPL570)*	17873882
(H) T-cell treatments	30	GSE5716	GPL570	gamma-secretase inhibitor (GSE5716/GPL570)*	17873882
(H) T-cell treatments	31	GSE5716	GPL570	gamma-secretase inhibitor (GSE5716/GPL570)*	17873882
(H) T-cell treatments	32	GSE5716	GPL570	gamma-secretase inhibitor (GSE5716/GPL570)*	17873882
(H) T-cell treatments	33	GSE5716	GPL570	gamma-secretase inhibitor (GSE5716/GPL570)*	17873882
(H) T-cell treatments	34	GSE6034	GPL570	bortezomib (GSE6034/GPL570)*	17895889
(H) T-cell treatments	35	GSE6034	GPL570	bortezomib (GSE6034/GPL570)*	17895889
(H) T-cell treatments	36	GSE6034	GPL570	bortezomib (GSE6034/GPL570)*	17895889
(H) T-cell treatments	37	GSE6034	GPL570	bortezomib (GSE6034/GPL570)*	17895889
(H) T-cell treatments	38	GSE6053	GPL571	exercise (GSE6053/GPL571)	none
(H) T-cell treatments	39	GSE6088	GPL570	familial hypercholesterolemia patient (GSE6088/GPL570)	none
(H) T-cell treatments	40	GSE6088	GPL570	familial hypercholesterolemia patient (GSE6088/GPL570)	none
(H) T-cell treatments	41	GSE6379	GPL570	Fra2 RNAi (GSE6379/GPL570)*	18071306
(H) T-cell treatments	42	GSE6379	GPL570	Fra2 RNAi (GSE6379/GPL570)*	18071306
(H) T-cell treatments	43	GSE6495	GPL570	gamma-secretase inhibitor DAPT (GSE6495/GPL570)*	17560996
(H) T-cell treatments	44	GSE6566	GPL570	dendritic cell stimulation (GSE6566/GPL570)	18081042
(H) T-cell treatments	45	GSE7102	GPL571	Sp3 RNAi (GSE7102/GPL571)*	none
(H) T-cell treatments	46	GSE7508	GPL570	LEDGF RNAi (GSE7508/GPL570)*	17545577
(H) T-cell treatments	47	GSE8685	GPL570	IL2 (GSE8685/GPL570)*	18281483
(H) T-cell treatments	48	GSE8685	GPL570	IL15 (GSE8685/GPL570)*	18281483
(H) T-cell treatments	49	GSE8685	GPL570	IL21 (GSE8685/GPL570)*	18281483
(H) T-cell treatments	50	GSE8687	GPL570	pan-Jak inhibitor (GSE8687/GPL570)*	18281483
(H) T-cell treatments	51	GSE8687	GPL570	Jak3 inhibitor (GSE8687/GPL570)*	18281483
(H) T-cell treatments	52	GSE9927	GPL570	HIV patient (GSE9927/GPL570)	18077723
(H) T-cell treatments	53	GSE10232	GPL570	cyclin T1 RNAi (GSE10232/GPL570)*	18773076
(H) T-cell treatments	54	GSE10508	GPL570	tax HTLV-1 oncoprotein RNAi (GSE10508/GPL570)	18276843|21300980
(H) T-cell treatments	55	GSE10586	GPL570	type 1 diabetes (GSE10586/GPL570)	19654878
(H) T-cell treatments	56	GSE10737	GPL570	cyclin T1 RNAi (GSE10737/GPL570)*	18773076
(H) T-cell treatments	57	GSE11118	GPL570	phorbol ester + ionomycin (GSE11118/GPL570)*	19880750
(H) T-cell treatments	58	GSE11118	GPL570	phorbol ester + ionomycin (GSE11118/GPL570)*	19880750
(H) T-cell treatments	59	GSE11292	GPL570	CD3/CD28 stimulation, 20 min (GSE11292/GPL570)	23169000
(H) T-cell treatments	60	GSE11292	GPL570	CD3/CD28 stimulation, 40 min (GSE11292/GPL570)	23169000
(H) T-cell treatments	61	GSE11292	GPL570	CD3/CD28 stimulation, 60 min (GSE11292/GPL570)	23169000
(H) T-cell treatments	62	GSE11292	GPL570	CD3/CD28 stimulation, 80 min (GSE11292/GPL570)	23169000
(H) T-cell treatments	63	GSE11292	GPL570	CD3/CD28 stimulation, 100 min (GSE11292/GPL570)	23169000
(H) T-cell treatments	64	GSE11292	GPL570	CD3/CD28 stimulation, 120 min (GSE11292/GPL570)	23169000
(H) T-cell treatments	65	GSE11292	GPL570	CD3/CD28 stimulation, 140 min (GSE11292/GPL570)	23169000
(H) T-cell treatments	66	GSE11292	GPL570	CD3/CD28 stimulation, 160 min (GSE11292/GPL570)	23169000
(H) T-cell treatments	67	GSE11292	GPL570	CD3/CD28 stimulation, 180 min (GSE11292/GPL570)	23169000
(H) T-cell treatments	68	GSE11292	GPL570	CD3/CD28 stimulation, 200 min (GSE11292/GPL570)	23169000
(H) T-cell treatments	69	GSE11292	GPL570	CD3/CD28 stimulation, 220 min (GSE11292/GPL570)	23169000
(H) T-cell treatments	70	GSE11292	GPL570	CD3/CD28 stimulation, 240 min (GSE11292/GPL570)	23169000
(H) T-cell treatments	71	GSE11292	GPL570	CD3/CD28 stimulation, 260 min (GSE11292/GPL570)	23169000
(H) T-cell treatments	72	GSE11292	GPL570	CD3/CD28 stimulation, 280 min (GSE11292/GPL570)	23169000
(H) T-cell treatments	73	GSE11292	GPL570	CD3/CD28 stimulation, 300 min (GSE11292/GPL570)	23169000
(H) T-cell treatments	74	GSE11292	GPL570	CD3/CD28 stimulation, 320 min (GSE11292/GPL570)	23169000
(H) T-cell treatments	75	GSE11292	GPL570	CD3/CD28 stimulation, 340 min (GSE11292/GPL570)	23169000
(H) T-cell treatments	76	GSE11292	GPL570	CD3/CD28 stimulation, 360 min (GSE11292/GPL570)	23169000
(H) T-cell treatments	77	GSE11292	GPL570	CD3/CD28 stimulation, 20 min (GSE11292/GPL570)	23169000
(H) T-cell treatments	78	GSE11292	GPL570	CD3/CD28 stimulation, 40 min (GSE11292/GPL570)	23169000
(H) T-cell treatments	79	GSE11292	GPL570	CD3/CD28 stimulation, 60 min (GSE11292/GPL570)	23169000
(H) T-cell treatments	80	GSE11292	GPL570	CD3/CD28 stimulation, 80 min (GSE11292/GPL570)	23169000
(H) T-cell treatments	81	GSE11292	GPL570	CD3/CD28 stimulation, 100 min (GSE11292/GPL570)	23169000
(H) T-cell treatments	82	GSE11292	GPL570	CD3/CD28 stimulation, 140 min (GSE11292/GPL570)	23169000
(H) T-cell treatments	83	GSE11292	GPL570	CD3/CD28 stimulation, 160 min (GSE11292/GPL570)	23169000
(H) T-cell treatments	84	GSE11292	GPL570	CD3/CD28 stimulation, 180 min (GSE11292/GPL570)	23169000
(H) T-cell treatments	85	GSE11292	GPL570	CD3/CD28 stimulation, 200 min (GSE11292/GPL570)	23169000
(H) T-cell treatments	86	GSE11292	GPL570	CD3/CD28 stimulation, 220 min (GSE11292/GPL570)	23169000
(H) T-cell treatments	87	GSE11292	GPL570	CD3/CD28 stimulation, 240 min (GSE11292/GPL570)	23169000
(H) T-cell treatments	88	GSE11292	GPL570	CD3/CD28 stimulation, 260 min (GSE11292/GPL570)	23169000
(H) T-cell treatments	89	GSE11292	GPL570	CD3/CD28 stimulation, 280 min (GSE11292/GPL570)	23169000
(H) T-cell treatments	90	GSE11292	GPL570	CD3/CD28 stimulation, 300 min (GSE11292/GPL570)	23169000
(H) T-cell treatments	91	GSE11292	GPL570	CD3/CD28 stimulation, 320 min (GSE11292/GPL570)	23169000
(H) T-cell treatments	92	GSE11292	GPL570	CD3/CD28 stimulation, 340 min (GSE11292/GPL570)	23169000
(H) T-cell treatments	93	GSE11292	GPL570	CD3/CD28 stimulation, 360 min (GSE11292/GPL570)	23169000
(H) T-cell treatments	94	GSE11292	GPL570	GARP + (GSE11292/GPL570)	23169000
(H) T-cell treatments	95	GSE12079	GPL570	CD3-CD4+ sorted (GSE12079/GPL570)	19608752
(H) T-cell treatments	96	GSE12079	GPL570	IL2, CD2, CD28 stimulated (GSE12079/GPL570)	19608752
(H) T-cell treatments	97	GSE12079	GPL570	T-cell lymphoma patient (GSE12079/GPL570)	19608752
(H) T-cell treatments	98	GSE12287	GPL570	Hsp90 inhibitor 17AAG, 100 nM (GSE12287/GPL570)*	19464103
(H) T-cell treatments	99	GSE12287	GPL570	Hsp90 inhibitor 17AAG, 300 nM (GSE12287/GPL570)*	19464103
(H) T-cell treatments	100	GSE12287	GPL570	Hsp90 inhibitor 17AAG, 700 nM (GSE12287/GPL570)*	19464103
(H) T-cell treatments	101	GSE12287	GPL570	Hsp90 inhibitor 17AAG, 500 nM (GSE12287/GPL570)*	19464103
(H) T-cell treatments	102	GSE12287	GPL570	Hsp90 inhibitor 17DMAG, 150 nM (GSE12287/GPL570)*	19464103
(H) T-cell treatments	103	GSE12287	GPL570	Hsp90 inhibitor 17DMAG, 150 nM (GSE12287/GPL570)*	19464103
(H) T-cell treatments	104	GSE12287	GPL570	Hsp90 inhibitor 17DMAG, 150 nM (GSE12287/GPL570)*	19464103
(H) T-cell treatments	105	GSE12488	GPL570	T-LGL lymphocytosis patient (GSE12488/GPL570)	18768393
(H) T-cell treatments	106	GSE12963	GPL570	HIV vpr+ infection (GSE12963/GPL570)	19050264
(H) T-cell treatments	107	GSE12963	GPL570	HIV vpr- infection (GSE12963/GPL570)	19050264
(H) T-cell treatments	108	GSE13732	GPL570	clinically isolated syndrome patient (GSE13732/GPL570)	18689680
(H) T-cell treatments	109	GSE13732	GPL570	clinically isolated syndrome patient (GSE13732/GPL570)	18689680
(H) T-cell treatments	110	GSE13738	GPL570	direct activation (GSE13738/GPL570)	19201849
(H) T-cell treatments	111	GSE13738	GPL570	bystander activation (GSE13738/GPL570)	19201849
(H) T-cell treatments	112	GSE13887	GPL570	nitric oxide, 600 uM, 24hr (GSE13887/GPL570)	19201859
(H) T-cell treatments	113	GSE13887	GPL570	systemic lupus erythematosus patient (GSE13887/GPL570)	19201859
(H) T-cell treatments	114	GSE13909	GPL570	IL2 withdrawal (GSE13909/GPL570)	19505301
(H) T-cell treatments	115	GSE13909	GPL570	IL2 withdrawal (GSE13909/GPL570)*	19505301
(H) T-cell treatments	116	GSE13987	GPL570	PDE4 inhibitor rolipram (GSE13987/GPL570)	19380787
(H) T-cell treatments	117	GSE14278	GPL570	HIV resistant subjects (GSE14278/GPL570)	20887221
(H) T-cell treatments	118	GSE14317	GPL571	adult T-cell leukemia patient (GSE14317/GPL571)	19131553
(H) T-cell treatments	119	GSE14330	GPL571	TGFbeta (GSE14330/GPL571)	19224638
(H) T-cell treatments	120	GSE14330	GPL571	TGFbeta (GSE14330/GPL571)	19224638
(H) T-cell treatments	121	GSE14479	GPL570	CEBPA silencing (GSE14479/GPL570)*	19168792
(H) T-cell treatments	122	GSE14479	GPL570	CEBPA mutation (GSE14479/GPL570)*	19168792
(H) T-cell treatments	123	GSE14596	GPL570	CD3, CD28 stimulation, 1 day (GSE14596/GPL570)	19369341
(H) T-cell treatments	124	GSE14596	GPL570	CD3, CD28 stimulation, 2 days (GSE14596/GPL570)	19369341
(H) T-cell treatments	125	GSE14746	GPL570	AHI-1 RNAi (GSE14746/GPL570)*	19211505
(H) T-cell treatments	126	GSE14746	GPL570	AHI-1 RNAi (GSE14746/GPL570)*	19211505
(H) T-cell treatments	127	GSE14908	GPL6244	house dust mite allergen, atopic patient cells (GSE14908/GPL6244)	19414752
(H) T-cell treatments	128	GSE14908	GPL6244	house dust mite allergen (GSE14908/GPL6244)	19414752
(H) T-cell treatments	129	GSE14924	GPL570	acute myeloid leukaemia patient (GSE14924/GPL570)	19710498
(H) T-cell treatments	130	GSE14924	GPL570	acute myeloid leukaemia patient (GSE14924/GPL570)	19710498
(H) T-cell treatments	131	GSE15735	GPL570	HDAC inhibitior, 2 hr (GSE15735/GPL570)	19698979
(H) T-cell treatments	132	GSE15735	GPL570	HDAC inhibitior, 12 hr (GSE15735/GPL570)	19698979
(H) T-cell treatments	133	GSE16219	GPL570	TAK1 RNAi (GSE16219/GPL570)*	19955181
(H) T-cell treatments	134	GSE16461	GPL570	multiple sclerosis patient (GSE16461/GPL570)	21216829
(H) T-cell treatments	135	GSE16461	GPL570	multiple sclerosis patient (GSE16461/GPL570)	21216829
(H) T-cell treatments	136	GSE17301	GPL571	IFNa2 (GSE17301/GPl571)	21108462
(H) T-cell treatments	137	GSE17301	GPL571	IFNa2 (GSE17301/GPl571)	21108462
(H) T-cell treatments	138	GSE17301	GPL571	IFNa5 (GSE17301/GPl571)	21108462
(H) T-cell treatments	139	GSE17718	GPL570	HTLV-1 positive, ATL-derived (GSE17718/GPL570)	20573814|21300980
(H) T-cell treatments	140	GSE17718	GPL570	HTLV-1 positive (GSE17718/GPL570)	20573814|21300980
(H) T-cell treatments	141	GSE17922	GPL6244	5-azaC, 1 μM, 2 days (GSE17922/GPL6244)	19887673
(H) T-cell treatments	142	GSE17922	GPL6244	5-azaC, 1 μM, 4 days (GSE17922/GPL6244)	19887673
(H) T-cell treatments	143	GSE18198	GPL570	notch inhibitor SAHM1 (GSE18198/GPL570)*	19907488
(H) T-cell treatments	144	GSE18198	GPL570	notch inhibitor SAHM1 (GSE18198/GPL570)*	19907488
(H) T-cell treatments	145	GSE18239	GPL570	JAK1 mutation (GSE18239/GPL570)*	20167706
(H) T-cell treatments	146	GSE18313	GPL570	CD57 positive sorted (GSE18313/GPL570)	20190191
(H) T-cell treatments	147	GSE18893	GPL6244	TNF (GSE18893/GPL6244)	20181891
(H) T-cell treatments	148	GSE18893	GPL6244	TNF (GSE18893/GPL6244)	20181891
(H) T-cell treatments	149	GSE20544	GPL6244	TAL1 RNAi (GSE20544/GPL6244)*	21179004
(H) T-cell treatments	150	GSE20667	GPL570	IKKγ Nemo binding domain inhibitory peptide (GSE20667/GPL570)*	20832754
(H) T-cell treatments	151	GSE20667	GPL570	IKKγ Nemo binding domain inhibitory peptide (GSE20667/GPL570)*	20832754
(H) T-cell treatments	152	GSE20667	GPL570	IKKγ Nemo binding domain inhibitory peptide (GSE20667/GPL570)*	20832754
(H) T-cell treatments	153	GSE20667	GPL570	IKKγ Nemo binding domain inhibitory peptide (GSE20667/GPL570)*	20832754
(H) T-cell treatments	154	GSE20667	GPL570	IKKγ Nemo binding domain inhibitory peptide (GSE20667/GPL570)*	20832754
(H) T-cell treatments	155	GSE21702	GPL6104	PHF11 + (GSE21702/GPL6104)*	none
(H) T-cell treatments	156	GSE22025	GPL570	progesterone (GSE22025/GPL570)	21768398
(H) T-cell treatments	157	GSE22025	GPL570	TGFbeta (GSE22025/GPL570)	21768398
(H) T-cell treatments	158	GSE22025	GPL570	progesterone + TGFbeta (GSE22025/GPL570)	21768398
(H) T-cell treatments	159	GSE22036	GPL570	IRF4 RNAi (GSE22036/GPL570)*	21498517
(H) T-cell treatments	160	GSE22880	GPL6947	memory cell sorted (GSE22880/GPL6947)	21706005
(H) T-cell treatments	161	GSE23332	GPL570	graft-versus-host disease patient (GSE23332/GPL570)	21778340|22889700
(H) T-cell treatments	162	GSE23984	GPL570	vitamin D analog TX527 (GSE23984/GPL570)	21131424
(H) T-cell treatments	163	GSE25087	GPL570	fetal-derived cells (GSE25087/GPL570)	21164017
(H) T-cell treatments	164	GSE25087	GPL570	fetal-derived cells (GSE25087/GPL570)	21164017
(H) T-cell treatments	165	GSE26156	GPL570	CD4++ (GSE26156/GPL570)	21551231
(H) T-cell treatments	166	GSE26495	GPL570	programmed death-1 high sorted (GSE26495/GPL570)	21383243
(H) T-cell treatments	167	GSE26495	GPL570	programmed death-1 low sorted (GSE26495/GPL570)	21383243
(H) T-cell treatments	168	GSE26890	GPL570	CXCR1 positive sorted (GSE26890/GPL570)	22174157
(H) T-cell treatments	169	GSE27291	GPL570	BrHPP + IL2, 6 hr (GSE27291/GPL570)	21968650|25384972
(H) T-cell treatments	170	GSE27291	GPL570	BrHPP + IL2, 7 days (GSE27291/GPL570)	21968650|25384972
(H) T-cell treatments	171	GSE28200	GPL6244	R335W mutation (GSE28200/GPL6244)	22289921
(H) T-cell treatments	172	GSE29179	GPL13232	RUNX1 RNAi (GSE29179/GPL13232)*	22897851
(H) T-cell treatments	173	GSE29179	GPL13232	TAL1 RNAi (GSE29179/GPL13232)*	22897851
(H) T-cell treatments	174	GSE29179	GPL13232	HEB RNAi (GSE29179/GPL13232)*	22897851
(H) T-cell treatments	175	GSE29179	GPL13232	E2A RNAi (GSE29179/GPL13232)*	22897851
(H) T-cell treatments	176	GSE29179	GPL13232	GATA3 RNAi (GSE29179/GPL13232)*	22897851
(H) T-cell treatments	177	GSE29179	GPL13232	MYB RNAi (GSE29179/GPL13232)*	22897851
(H) T-cell treatments	178	GSE29544	GPL570	cycloheximide (GSE29544/GPL570)*	21737748
(H) T-cell treatments	179	GSE29544	GPL570	cycloheximide (GSE29544/GPL570)*	21737748
(H) T-cell treatments	180	GSE29959	GPL570	gamma-secretase inhibitor (GSE29959/GPL570)*	21807868
(H) T-cell treatments	181	GSE29959	GPL570	gamma-secretase inhibitor w/notch rescue (GSE29959/GPL570)*	21807868
(H) T-cell treatments	182	GSE29959	GPL570	gamma-secretase inhibitor w/c-Myc + (GSE29959/GPL570)*	21807868
(H) T-cell treatments	183	GSE30059	GPL6947	vaccination (GSE30059/GPL6947)	23601689
(H) T-cell treatments	184	GSE30059	GPL6947	vaccination (GSE30059/GPL6947)	23601689
(H) T-cell treatments	185	GSE30674	GPL570	CD28 stimulation (GSE30674/GPL570)*	22413885
(H) T-cell treatments	186	GSE30674	GPL570	CD3 stimulation (GSE30674/GPL570)*	22413885
(H) T-cell treatments	187	GSE30674	GPL570	phorbol myristate acetate (GSE30674/GPL570)*	22413885
(H) T-cell treatments	188	GSE30674	GPL570	kinase inhibitor, A420983 (GSE30674/GPL570)*	22413885
(H) T-cell treatments	189	GSE30674	GPL570	kinase inhibitor, CsA (GSE30674/GPL570)*	22413885
(H) T-cell treatments	190	GSE30674	GPL570	kinase inhibitor, AEB071 (GSE30674/GPL570)*	22413885
(H) T-cell treatments	191	GSE30674	GPL570	kinase inhibitor, Org48762 (GSE30674/GPL570)*	22413885
(H) T-cell treatments	192	GSE30674	GPL570	kinase inhibitor, SP600125 (GSE30674/GPL570)*	22413885
(H) T-cell treatments	193	GSE30674	GPL570	kinase inhibitor, PD98059 (GSE30674/GPL570)*	22413885
(H) T-cell treatments	194	GSE30674	GPL570	kinase inhibitor, A420983 (GSE30674/GPL570)*	22413885
(H) T-cell treatments	195	GSE30674	GPL570	kinase inhibitor, CsA (GSE30674/GPL570)*	22413885
(H) T-cell treatments	196	GSE30674	GPL570	kinase inhibitor, AEB071 (GSE30674/GPL570)*	22413885
(H) T-cell treatments	197	GSE30674	GPL570	kinase inhibitor, Org48762 (GSE30674/GPL570)*	22413885
(H) T-cell treatments	198	GSE30674	GPL570	kinase inhibitor, SP600125 (GSE30674/GPL570)*	22413885
(H) T-cell treatments	199	GSE30674	GPL570	kinase inhibitor, PD98059 (GSE30674/GPL570)*	22413885
(H) T-cell treatments	200	GSE30674	GPL570	kinase inhibitor, A420983 (GSE30674/GPL570)*	22413885
(H) T-cell treatments	201	GSE30674	GPL570	kinase inhibitor, CsA (GSE30674/GPL570)*	22413885
(H) T-cell treatments	202	GSE30674	GPL570	kinase inhibitor, AEB071 (GSE30674/GPL570)*	22413885
(H) T-cell treatments	203	GSE30674	GPL570	kinase inhibitor, Org48762 (GSE30674/GPL570)*	22413885
(H) T-cell treatments	204	GSE30674	GPL570	kinase inhibitor, SP600125 (GSE30674/GPL570)*	22413885
(H) T-cell treatments	205	GSE30674	GPL570	kinase inhibitor, PD98059 (GSE30674/GPL570)*	22413885
(H) T-cell treatments	206	GSE31773	GPL570	asthma patient, severe (GSE31773/GPL570)	21917308
(H) T-cell treatments	207	GSE31773	GPL570	asthma patient, non-severe (GSE31773/GPL570)	21917308
(H) T-cell treatments	208	GSE31773	GPL570	asthma patient, severe (GSE31773/GPL570)	21917308
(H) T-cell treatments	209	GSE31773	GPL570	asthma patient, non-severe (GSE31773/GPL570)	21917308
(H) T-cell treatments	210	GSE31976	GPL6947	pregnant patient (GSE31976/GPL6947)	23733877
(H) T-cell treatments	211	GSE31976	GPL6947	pregnant patient (GSE31976/GPL6947)	23733877
(H) T-cell treatments	212	GSE32523	GPL570	ZMIZ1 RNAi (GSE32523/GPL570)*	23161489
(H) T-cell treatments	213	GSE32901	GPL6244	Th17 sorted cells (GSE32901/GPL6244)	22715389
(H) T-cell treatments	214	GSE32959	GPL570	IL12, 12 hr (GSE32959/GPL570)	23110343
(H) T-cell treatments	215	GSE32959	GPL570	IL12, 24 hr (GSE32959/GPL570)	23110343
(H) T-cell treatments	216	GSE32959	GPL570	IL12, 48 hr (GSE32959/GPL570)	23110343
(H) T-cell treatments	217	GSE32959	GPL570	IL12, 72 hr (GSE32959/GPL570)	23110343
(H) T-cell treatments	218	GSE32959	GPL570	IL4, 12 hr (GSE32959/GPL570)	23110343
(H) T-cell treatments	219	GSE32959	GPL570	IL4, 24 hr (GSE32959/GPL570)	23110343
(H) T-cell treatments	220	GSE32959	GPL570	IL4, 48 hr (GSE32959/GPL570)	23110343
(H) T-cell treatments	221	GSE32959	GPL570	IL4, 72 hr (GSE32959/GPL570)	23110343
(H) T-cell treatments	222	GSE33562	GPL570	PF-03084014 (GSE33562/GPL570)*	22504949
(H) T-cell treatments	223	GSE33562	GPL570	dexamethasone (GSE33562/GPL570)*	22504949
(H) T-cell treatments	224	GSE33562	GPL570	PF-03084014 + dexamethasone (GSE33562/GPL570)*	22504949
(H) T-cell treatments	225	GSE33670	GPL6244	NKG2D+ sorted (GSE33670/GPL6244)	22870231
(H) T-cell treatments	226	GSE34572	GPL6244	IFNa (GSE34572/GPL6244)*	22848768
(H) T-cell treatments	227	GSE34572	GPL6244	ascorbic acid, 10 µg/ml (GSE34572/GPL6244)*	22848768
(H) T-cell treatments	228	GSE34572	GPL6244	ascorbic acid, 50 µg/ml (GSE34572/GPL6244)*	22848768
(H) T-cell treatments	229	GSE34572	GPL6244	ascorbic acid, 100 µg/ml (GSE34572/GPL6244)*	22848768
(H) T-cell treatments	230	GSE35103	GPL6947	Th17 polarization, 0.5 hr (GSE35103/GPL6947)	22544700
(H) T-cell treatments	231	GSE35103	GPL6947	Th17 polarization, 1 hr (GSE35103/GPL6947)	22544700
(H) T-cell treatments	232	GSE35103	GPL6947	Th17 polarization, 2 hr (GSE35103/GPL6947)	22544700
(H) T-cell treatments	233	GSE35103	GPL6947	Th17 polarization, 4 hr (GSE35103/GPL6947)	22544700
(H) T-cell treatments	234	GSE35103	GPL6947	Th17 polarization, 6 hr (GSE35103/GPL6947)	22544700
(H) T-cell treatments	235	GSE35103	GPL6947	Th17 polarization, 12 hr (GSE35103/GPL6947)	22544700
(H) T-cell treatments	236	GSE35103	GPL6947	Th17 polarization, 24 hr (GSE35103/GPL6947)	22544700
(H) T-cell treatments	237	GSE35103	GPL6947	Th17 polarization, 48 hr (GSE35103/GPL6947)	22544700
(H) T-cell treatments	238	GSE35103	GPL6947	Th17 polarization, 72 hr (GSE35103/GPL6947)	22544700
(H) T-cell treatments	239	GSE35601	GPL6244	IFNb (GSE35601/GPL6244)	22768094
(H) T-cell treatments	240	GSE36766	GPL570	tumor supernatant (GSE36766/GPL570)	23778140
(H) T-cell treatments	241	GSE36766	GPL570	tumor supernatant w/24 hr stimulation (GSE36766/GPL570)	23778140
(H) T-cell treatments	242	GSE36768	GPL570	tumor supernatant, 24 hr (GSE36768/GPL570)	23778140
(H) T-cell treatments	243	GSE37212	GPL570	miR-21 + (GSE37212/GPL570)*	25304039
(H) T-cell treatments	244	GSE37212	GPL570	miR-21 + w/ IgG purified RNA (GSE37212/GPL570)*	25304039
(H) T-cell treatments	245	GSE37212	GPL570	miR-21 + w/ AGO2 purified RNA (GSE37212/GPL570)*	25304039
(H) T-cell treatments	246	GSE37213	GPL6244	miR-21 sponge (GSE37213/GPL6244)	25304039
(H) T-cell treatments	247	GSE37253	GPL570	FOXP3 + (GSE37253/GPL570)*	23244505
(H) T-cell treatments	248	GSE38043	GPL570	prostate cancer patient (GSE38043/GPL570)	23319273
(H) T-cell treatments	249	GSE38836	GPL570	microgravity (GSE38836/GPL570)	22750545
(H) T-cell treatments	250	GSE39156	GPL570	hydrogen peroxide, low dose (GSE39156/GPL570)	23666977
(H) T-cell treatments	251	GSE39156	GPL570	hydrogen peroxide, high dose (GSE39156/GPL570)	23666977
(H) T-cell treatments	252	GSE39156	GPL570	radiation, 1 Gy (GSE39156/GPL570)	23666977
(H) T-cell treatments	253	GSE39316	GPL6947	titanium dioxide, 6 hr, 1 1µg/ml (GSE39316/GPL6947)*	23894303
(H) T-cell treatments	254	GSE39316	GPL6947	titanium dioxide, 24 hr, 1 1µg/ml (GSE39316/GPL6947)*	23894303
(H) T-cell treatments	255	GSE39316	GPL6947	titanium dioxide, 6 hr, 10 1µg/ml (GSE39316/GPL6947)*	23894303
(H) T-cell treatments	256	GSE39316	GPL6947	titanium dioxide, 24 hr, 10 1µg/ml (GSE39316/GPL6947)*	23894303
(H) T-cell treatments	257	GSE39316	GPL6947	zinc oxide, 6 hr, 1 1µg/ml (GSE39316/GPL6947)*	23894303
(H) T-cell treatments	258	GSE39316	GPL6947	zinc oxide, 24 hr, 1 1µg/ml (GSE39316/GPL6947)*	23894303
(H) T-cell treatments	259	GSE39316	GPL6947	zinc oxide, 6 hr, 10 1µg/ml (GSE39316/GPL6947)*	23894303
(H) T-cell treatments	260	GSE39316	GPL6947	zinc oxide, 24 hr, 10 1µg/ml (GSE39316/GPL6947)*	23894303
(H) T-cell treatments	261	GSE39594	GPL570	CD3 stimulation, 4 hr (GSE39594/GPL570)	23878307
(H) T-cell treatments	262	GSE39594	GPL570	CD3 stimulation, 24 hr (GSE39594/GPL570)	23878307
(H) T-cell treatments	263	GSE39594	GPL570	CD3/CD28 stimulation, 4 hr (GSE39594/GPL570)	23878307
(H) T-cell treatments	264	GSE39594	GPL570	CD3/CD28 stimulation, 24 hr (GSE39594/GPL570)	23878307
(H) T-cell treatments	265	GSE40512	GPL570	CDK4/6 inhibitor, PD 0332991 (GSE40512/GPL570)*	23079655
(H) T-cell treatments	266	GSE40635	GPL570	PD-0332991 (GSE40635/GPL570)*	23079656
(H) T-cell treatments	267	GSE40635	GPL570	PD-0332991 (GSE40635/GPL570)*	23079656
(H) T-cell treatments	268	GSE40635	GPL570	PD-0332991 (GSE40635/GPL570)*	23079656
(H) T-cell treatments	269	GSE40635	GPL570	PD-0332991 (GSE40635/GPL570)*	23079656
(H) T-cell treatments	270	GSE41087	GPL6244	FOXP3 2T>C mutation (GSE41087/GPL6244)	23169781
(H) T-cell treatments	271	GSE41087	GPL6244	FOXP3 2T>C mutation (GSE41087/GPL6244)	23169781
(H) T-cell treatments	272	GSE41504	GPL6947	suberoylanilide hydroxamic acid (GSE41504/GPL6947)	23221426
(H) T-cell treatments	273	GSE42253	GPL570	geldanamycin (GSE42253/GPL570)	23293352
(H) T-cell treatments	274	GSE42569	GPL570	high salt, Th17 differentiated (GSE42569/GPL570)	23467095
(H) T-cell treatments	275	GSE43260	GPL6244	BTLA positive sorted (GSE43260/GPL6244)	none
(H) T-cell treatments	276	GSE43497	GPL6244	nasal allergen, 3 hrs post-exposure (GSE43497/GPL6244)	25377909
(H) T-cell treatments	277	GSE43497	GPL6244	nasal allergen, 6 hrs post-exposure (GSE43497/GPL6244)	25377909
(H) T-cell treatments	278	GSE43497	GPL6244	nasal allergen, 24 hrs post-exposure (GSE43497/GPL6244)	25377909
(H) T-cell treatments	279	GSE44126	GPL570	CD40L postive cells (GSE44126/GPL570)	23719298
(H) T-cell treatments	280	GSE44392	GPL6244	edelfosine, 3 µg/ml (GSE44392/GPL6244)	24667731
(H) T-cell treatments	281	GSE44392	GPL6244	edelfosine, 10 µg/ml (GSE44392/GPL6244)	24667731
(H) T-cell treatments	282	GSE44392	GPL6244	edelfosine, 3 µg/ml, w/stimulation (GSE44392/GPL6244)	24667731
(H) T-cell treatments	283	GSE44460	GPL6244	HIV-tat (GSE44460/GPL6244)	23898208
(H) T-cell treatments	284	GSE44652	GPL570	TYK2 RNAi (GSE44652/GPL570)*	23471820
(H) T-cell treatments	285	GSE44652	GPL570	STAT1 RNAi (GSE44652/GPL570)*	23471820
(H) T-cell treatments	286	GSE46909	GPL16311	ampicillin, 850uM (GSE46909/GPL16311)*	23824090
(H) T-cell treatments	287	GSE46909	GPL16311	arsenic trioxide, 3uM (GSE46909/GPL16311)*	23824090
(H) T-cell treatments	288	GSE46909	GPL16311	azathioprine, 100nM (GSE46909/GPL16311)*	23824090
(H) T-cell treatments	289	GSE46909	GPL16311	benzo[a]pyrene, 5uM (GSE46909/GPL16311)*	23824090
(H) T-cell treatments	290	GSE46909	GPL16311	cobalt(II) chloride, 80uM (GSE46909/GPL16311)*	23824090
(H) T-cell treatments	291	GSE46909	GPL16311	cyclophosphamide, 5mM (GSE46909/GPL16311)*	23824090
(H) T-cell treatments	292	GSE46909	GPL16311	cyclosporine A, 8uM (GSE46909/GPL16311)*	23824090
(H) T-cell treatments	293	GSE46909	GPL16311	dibutyltin dichloride, 100nM (GSE46909/GPL16311)*	23824090
(H) T-cell treatments	294	GSE46909	GPL16311	bis(2-ethylhexyl) phthalate, 300uM (GSE46909/GPL16311)*	23824090
(H) T-cell treatments	295	GSE46909	GPL16311	deoxynivalenol, 250nM (GSE46909/GPL16311)*	23824090
(H) T-cell treatments	296	GSE46909	GPL16311	diazinon, 200uM (GSE46909/GPL16311)*	23824090
(H) T-cell treatments	297	GSE46909	GPL16311	fluoxetine, 30uM (GSE46909/GPL16311)*	23824090
(H) T-cell treatments	298	GSE46909	GPL16311	fingolimod, 4uM (GSE46909/GPL16311)*	23824090
(H) T-cell treatments	299	GSE46909	GPL16311	furosemide, 100uM (GSE46909/GPL16311)*	23824090
(H) T-cell treatments	300	GSE46909	GPL16311	lindane, 130uM (GSE46909/GPL16311)*	23824090
(H) T-cell treatments	301	GSE46909	GPL16311	mannitol, 2mM (GSE46909/GPL16311)*	23824090
(H) T-cell treatments	302	GSE46909	GPL16311	methylmercury, 1uM (GSE46909/GPL16311)*	23824090
(H) T-cell treatments	303	GSE46909	GPL16311	mono-2-ethylhexyl phthalate, 300uM (GSE46909/GPL16311)*	23824090
(H) T-cell treatments	304	GSE46909	GPL16311	mycophenolic acid, 10uM (GSE46909/GPL16311)*	23824090
(H) T-cell treatments	305	GSE46909	GPL16311	ochratoxin A, 10uM (GSE46909/GPL16311)*	23824090
(H) T-cell treatments	306	GSE46909	GPL16311	prednisolone, 500uM (GSE46909/GPL16311)*	23824090
(H) T-cell treatments	307	GSE46909	GPL16311	propanil, 100uM (GSE46909/GPL16311)*	23824090
(H) T-cell treatments	308	GSE46909	GPL16311	rapamycin, 20nM (GSE46909/GPL16311)*	23824090
(H) T-cell treatments	309	GSE46909	GPL16311	tributyltin chloride, 100nM (GSE46909/GPL16311)*	23824090
(H) T-cell treatments	310	GSE46909	GPL16311	bis(tributyltin) oxide, 100nM (GSE46909/GPL16311)*	23824090
(H) T-cell treatments	311	GSE46909	GPL16311	urethane, 20mM (GSE46909/GPL16311)*	23824090
(H) T-cell treatments	312	GSE46909	GPL16311	silver nitrate, 1350nM (GSE46909/GPL16311)*	23824090
(H) T-cell treatments	313	GSE46909	GPL16311	sodium citrate, 2mM (GSE46909/GPL16311)*	23824090
(H) T-cell treatments	314	GSE46909	GPL16311	benzo[a]pyrene S9, 5uM (GSE46909/GPL16311)*	23824090
(H) T-cell treatments	315	GSE46909	GPL16311	cyclophosphamide S9, 3mM (GSE46909/GPL16311)*	23824090
(H) T-cell treatments	316	GSE46909	GPL16311	ochratoxin A S9, 10uM (GSE46909/GPL16311)*	23824090
(H) T-cell treatments	317	GSE48029	GPL570	HTLV-1 bZIP factor + (GSE48029/GPL570)*	24177179
(H) T-cell treatments	318	GSE49067	GPL571	donor lymphocyte infusion (GSE49067/GPL571)	24357730
(H) T-cell treatments	319	GSE49067	GPL571	donor lymphocyte infusion (GSE49067/GPL571)	24357730
(H) T-cell treatments	320	GSE49954	GPL570	hepatitis C infected patient, high load (GSE49954/GPL570)	24130824
(H) T-cell treatments	321	GSE49954	GPL570	hepatitis C infected patient, low load (GSE49954/GPL570)	24130824
(H) T-cell treatments	322	GSE49954	GPL570	hepatitis C infected patient, high load (GSE49954/GPL570)	24130824
(H) T-cell treatments	323	GSE49954	GPL570	hepatitis C infected patient, low load (GSE49954/GPL570)	24130824
(H) T-cell treatments	324	GSE50677	GPL570	phorbol myristate acetate + ionomycin, 3 hrs (GSE50677/GPL570)	24927527|19265543
(H) T-cell treatments	325	GSE51540	GPL16268	adalimumab (GSE51540/GPL16268)	24492460
(H) T-cell treatments	326	GSE52129	GPL6244	cord blood-derived (GSE52129/GPL6244)	25242415
(H) T-cell treatments	327	GSE53455	GPL6244	RORgt inhibitor TMP776, 60 hrs (GSE53455/GPL6244)	24516202
(H) T-cell treatments	328	GSE53455	GPL6244	RORgt inhibitor TMP778, 60 hrs (GSE53455/GPL6244)	24516202
(H) T-cell treatments	329	GSE53455	GPL6244	RORgt inhibitor TMP776, 20 hrs (GSE53455/GPL6244)	24516202
(H) T-cell treatments	330	GSE53455	GPL6244	RORgt inhibitor TMP778, 20 hrs (GSE53455/GPL6244)	24516202
(H) T-cell treatments	331	GSE56069	GPL6947	growth crisis escape (GSE56069/GPL6947)	25065939
(H) T-cell treatments	332	GSE58867	GPL6244	chimeric antigen receptors, 28z, 4 hrs (GSE58867/GPL6244)	24986688
(H) T-cell treatments	333	GSE58867	GPL6244	chimeric antigen receptors, BBz, 4 hrs (GSE58867/GPL6244)	24986688
(H) T-cell treatments	334	GSE58867	GPL6244	chimeric antigen receptors, ICOSz, 4 hrs (GSE58867/GPL6244)	24986688
(H) T-cell treatments	335	GSE58867	GPL6244	chimeric antigen receptors, 28z, 8 hrs (GSE58867/GPL6244)	24986688
(H) T-cell treatments	336	GSE58867	GPL6244	chimeric antigen receptors, BBz, 8 hrs (GSE58867/GPL6244)	24986688
(H) T-cell treatments	337	GSE58867	GPL6244	chimeric antigen receptors, ICOSz, 8 hrs (GSE58867/GPL6244)	24986688
(H) T-cell treatments	338	GSE58867	GPL6244	chimeric antigen receptors, 28z, 24 hrs (GSE58867/GPL6244)	24986688
(H) T-cell treatments	339	GSE58867	GPL6244	chimeric antigen receptors, BBz, 24 hrs (GSE58867/GPL6244)	24986688
(H) T-cell treatments	340	GSE58867	GPL6244	chimeric antigen receptors, ICOSz, 24 hrs (GSE58867/GPL6244)	24986688
(H) T-cell treatments	341	GSE58867	GPL6244	chimeric antigen receptors, 28z, 96 hrs (GSE58867/GPL6244)	24986688
(H) T-cell treatments	342	GSE58867	GPL6244	chimeric antigen receptors, BBz, 96 hrs (GSE58867/GPL6244)	24986688
(H) T-cell treatments	343	GSE58867	GPL6244	chimeric antigen receptors, ICOSz, 96 hrs (GSE58867/GPL6244)	24986688
(H) T-cell treatments	344	GSE60235	GPL6244	IFNb (GSE60235/GPL6244)	25214635
(H) T-cell treatments	345	GSE60235	GPL6244	Th17 polarization (GSE60235/GPL6244)	25214635
(H) T-cell treatments	346	GSE60855	GPL6244	hTert RNAi (GSE60855/GPL6244)	25320237
(H) T-cell treatments	347	GSE60855	GPL6244	hTR RNAi (GSE60855/GPL6244)	25320237
(H) T-cell treatments	348	GSE61399	GPL570	behcet’s disease (GSE61399/GPL570)	25739881|25410656
(H) T-cell treatments	349	GSE62373	GPL6947	aging, 37 degrees C incubation (GSE62373/GPL6947)	25553802
(H) T-cell treatments	350	GSE62373	GPL6947	aging, 5 degrees C incubation (GSE62373/GPL6947)	25553802
(H) T-cell treatments	351	GSE62373	GPL6947	high temperature incubation (GSE62373/GPL6947)	25553802
(H) T-cell treatments	352	GSE63327	GPL570	high salt (GSE63327/GPL570)	none
(H) T-cell treatments	353	GSE64914	GPL6244	chimeric antigen receptor, cMet IgG4, 6 days (GSE64914/GPL6244)	25600436
(H) T-cell treatments	354	GSE64914	GPL6244	chimeric antigen receptor, CD19 BBz, 6 days (GSE64914/GPL6244)	25600436
(H) T-cell treatments	355	GSE64914	GPL6244	chimeric antigen receptor, CD19 28z, 6 days (GSE64914/GPL6244)	25600436
(H) T-cell treatments	356	GSE64914	GPL6244	chimeric antigen receptor, cMet IgG4, 11 days (GSE64914/GPL6244)	25600436
(H) T-cell treatments	357	GSE64914	GPL6244	chimeric antigen receptor, CD19 BBz, 11 days (GSE64914/GPL6244)	25600436
(H) T-cell treatments	358	GSE64914	GPL6244	chimeric antigen receptor, CD19 28z, 11 days (GSE64914/GPL6244)	25600436
(I) dendritic cell treatments	1	GSE360	GPL8300	L. donovani (GSE360/GPL8300)	12663451
(I) dendritic cell treatments	2	GSE360	GPL8300	L. major (GSE360/GPL8300)	12663451
(I) dendritic cell treatments	3	GSE360	GPL8300	T. gondii (GSE360/GPL8300)	12663451
(I) dendritic cell treatments	4	GSE360	GPL8300	B. malayi, 50 worms per well (GSE360/GPL8300)	12663451
(I) dendritic cell treatments	5	GSE360	GPL8300	B. malayi, 5 worms per well (GSE360/GPL8300)	12663451
(I) dendritic cell treatments	6	GSE360	GPL8300	M. tuberculosis (GSE360/GPL8300)	12663451
(I) dendritic cell treatments	7	GSE980	GPL8300	measles virus, 3 hrs (GSE980/GPL8300)	16492729
(I) dendritic cell treatments	8	GSE980	GPL8300	measles virus, 6 hrs (GSE980/GPL8300)	16492729
(I) dendritic cell treatments	9	GSE980	GPL8300	measles virus. 12 hrs (GSE980/GPL8300)	16492729
(I) dendritic cell treatments	10	GSE980	GPL8300	measles virus, 24 hrs (GSE980/GPL8300)	16492729
(I) dendritic cell treatments	11	GSE2706	GPL570	LPS, 2 hrs (GSE2706/GPL570)	15995707
(I) dendritic cell treatments	12	GSE2706	GPL570	R848, 2 hrs (GSE2706/GPL570)	15995707
(I) dendritic cell treatments	13	GSE2706	GPL570	LPS + R848, 2 hrs (GSE2706/GPL570)	15995707
(I) dendritic cell treatments	14	GSE2706	GPL570	LPS, 8 hrs (GSE2706/GPL570)	15995707
(I) dendritic cell treatments	15	GSE2706	GPL570	R848, 8 hrs (GSE2706/GPL570)	15995707
(I) dendritic cell treatments	16	GSE2706	GPL570	LPS + R848, 8 hrs (GSE2706/GPL570)	15995707
(I) dendritic cell treatments	17	GSE3624	GPL96	PLOSL patient (GSE3624/GPL96)	17530208
(I) dendritic cell treatments	18	GSE3982	GPL96	LPS (GSE3982/GPL96)	16474395
(I) dendritic cell treatments	19	GSE4748	GPL570	CyP, 3 hrs (GSE4748/GPL570)	16717116
(I) dendritic cell treatments	20	GSE4748	GPL570	LPS, 3 hrs (GSE4748/GPL570)	16717116
(I) dendritic cell treatments	21	GSE4748	GPL570	LPS + CyP, 3 hrs (GSE4748/GPL570)	16717116
(I) dendritic cell treatments	22	GSE4748	GPL570	CyP, 1 hr (GSE4748/GPL570)	16717116
(I) dendritic cell treatments	23	GSE4984	GPL570	galectin-1 (GSE4984/GPL570)	16785517
(I) dendritic cell treatments	24	GSE4984	GPL570	LPS (GSE4984/GPL570)	16785517
(I) dendritic cell treatments	25	GSE5547	GPL570	Haemophilus ducreyi infection (GSE5547/GPL570)	17893130
(I) dendritic cell treatments	26	GSE5547	GPL570	Haemophilus ducreyi infection (GSE5547/GPL570)	17893130
(I) dendritic cell treatments	27	GSE5679	GPL570	rosiglitazone (GSE5679/GPL570)	16982809
(I) dendritic cell treatments	28	GSE5679	GPL570	RARa agonist AM580 (GSE5679/GPL570)	16982809
(I) dendritic cell treatments	29	GSE5679	GPL570	rosiglitazone + AM580 (GSE5679/GPL570)	16982809
(I) dendritic cell treatments	30	GSE6090	GPL570	anti-DC-SIGN (GSE6090/GPL570)	17496896
(I) dendritic cell treatments	31	GSE6863	GPL570	hypoxia (GSE6863/GPL570)	18314479
(I) dendritic cell treatments	32	GSE6965	GPL570	A. fumigatus (GSE6965/GPL570)	18426895
(I) dendritic cell treatments	33	GSE7095	GPL201	LPS (GSE7095/GPL201)	17548617
(I) dendritic cell treatments	34	GSE7095	GPL201	viral IL10 (GSE7095/GPL201)	17548617
(I) dendritic cell treatments	35	GSE7095	GPL201	IL10 (GSE7095/GPL201)	17548617
(I) dendritic cell treatments	36	GSE7247	GPL570	mRNA-loaded (GSE7247/GPL570)	19171878
(I) dendritic cell treatments	37	GSE7247	GPL570	lysate-loaded (GSE7247/GPL570)	19171878
(I) dendritic cell treatments	38	GSE7247	GPL570	mRNA+lysate-loaded, matched (GSE7247/GPL570)	19171878
(I) dendritic cell treatments	39	GSE7247	GPL570	mRNA+lysate-loaded, mismatched (GSE7247/GPL570)	19171878
(I) dendritic cell treatments	40	GSE7509	GPL570	IFNalpha (GSE7509/GPL570)	17502666
(I) dendritic cell treatments	41	GSE7509	GPL570	anti-FcgRIIB (GSE7509/GPL570)	17502666
(I) dendritic cell treatments	42	GSE7509	GPL570	cytokine cocktail (GSE7509/GPL570)	17502666
(I) dendritic cell treatments	43	GSE7509	GPL570	anti-FcgRIIB (GSE7509/GPL570)	17502666
(I) dendritic cell treatments	44	GSE7509	GPL570	cytokine cocktail (GSE7509/GPL570)	17502666
(I) dendritic cell treatments	45	GSE8539	GPL5621	ATP, 2 hrs (GSE8539/GPL5621)	17785789
(I) dendritic cell treatments	46	GSE8539	GPL5621	ATP, 6 hrs (GSE8539/GPL5621)	17785789
(I) dendritic cell treatments	47	GSE8539	GPL5621	ATP, 12 hrs (GSE8539/GPL5621)	17785789
(I) dendritic cell treatments	48	GSE8539	GPL5621	ATP, 24 hrs (GSE8539/GPL5621)	17785789
(I) dendritic cell treatments	49	GSE8539	GPL5621	PGE2, 2 hrs (GSE8539/GPL5621)	17785789
(I) dendritic cell treatments	50	GSE8539	GPL5621	PGE2, 6 hrs (GSE8539/GPL5621)	17785789
(I) dendritic cell treatments	51	GSE8539	GPL5621	PGE2, 12 hrs (GSE8539/GPL5621)	17785789
(I) dendritic cell treatments	52	GSE8539	GPL5621	PGE2, 24 hrs (GSE8539/GPL5621)	17785789
(I) dendritic cell treatments	53	GSE8658	GPL570	rosiglitazone, 6 hrs (GSE8658/GPL570)	17664351|20410489|21632707
(I) dendritic cell treatments	54	GSE8658	GPL570	rosiglitazone, 24 hrs (GSE8658/GPL570)	17664351|20410489|21632707
(I) dendritic cell treatments	55	GSE8658	GPL570	rosiglitazone, 5 days (GSE8658/GPL570)	17664351|20410489|21632707
(I) dendritic cell treatments	56	GSE8658	GPL570	human serum, 6 hrs (GSE8658/GPL570)	17664351|20410489|21632707
(I) dendritic cell treatments	57	GSE8658	GPL570	human serum, 24 hrs (GSE8658/GPL570)	17664351|20410489|21632707
(I) dendritic cell treatments	58	GSE8658	GPL570	human serum, 5 days (GSE8658/GPL570)	17664351|20410489|21632707
(I) dendritic cell treatments	59	GSE8921	GPL96	TLR1/2 stimulation (GSE8921/GPL96)	16497887
(I) dendritic cell treatments	60	GSE9946	GPL96	maturation (GSE9946/GPL96)	18802101
(I) dendritic cell treatments	61	GSE9946	GPL96	prostaglandin E2 (GSE9946/GPL96)	18802101
(I) dendritic cell treatments	62	GSE9946	GPL96	L. monocytogenes (GSE9946/GPL96)	18802101
(I) dendritic cell treatments	63	GSE10147	GPL570	HIV-1 matrix protein p17 (GSE10147/GPL570)	18310327
(I) dendritic cell treatments	64	GSE10147	GPL570	CpG type A oligonucleotides (GSE10147/GPL570)	18310327
(I) dendritic cell treatments	65	GSE10463	GPL570	VAF347 (GSE10463/GPL570)	18270326
(I) dendritic cell treatments	66	GSE11309	GPL570	candida albicans (GSE11309/GPL570)	18600308
(I) dendritic cell treatments	67	GSE11309	GPL570	candida albicans, DC from APECED patient (GSE11309/GPL570)	18600308
(I) dendritic cell treatments	68	GSE11309	GPL570	APECED patient (GSE11309/GPL570)	18600308
(I) dendritic cell treatments	69	GSE11309	GPL570	APECED patient, candida albicans-treated DCs (GSE11309/GPL570)	18600308
(I) dendritic cell treatments	70	GSE11327	GPL570	LPS + IFNg (GSE11327/GPL570)	20187300
(I) dendritic cell treatments	71	GSE12259	GPL96	cichoric acid (GSE12259/GPL96)	18847511
(I) dendritic cell treatments	72	GSE12259	GPL96	phytocompounds (GSE12259/GPL96)	18847511
(I) dendritic cell treatments	73	GSE12773	GPL570	airway epithelial cells conditioned (GSE12773/GPL570)	19109137|22984588
(I) dendritic cell treatments	74	GSE12806	GPL570	Chlamydia pneumoniae (GSE12806/GPL570)	19643200
(I) dendritic cell treatments	75	GSE13296	GPL570	miR-155 RNAi (GSE13296/GPL570)	19193853
(I) dendritic cell treatments	76	GSE13762	GPL570	1,25-dihydroxyvitamin D3, 12 hrs (GSE13762/GPL570)	19201860
(I) dendritic cell treatments	77	GSE13762	GPL570	1,25-dihydroxyvitamin D3, 5 days (GSE13762/GPL570)	19201860
(I) dendritic cell treatments	78	GSE13901	GPL571	yeast (GSE13901/GPL571)	19125200
(I) dendritic cell treatments	79	GSE14000	GPL570	LPS, 4 hrs (GSE14000/GPL570)	19943945
(I) dendritic cell treatments	80	GSE14000	GPL570	LPS, 16 hrs (GSE14000/GPL570)	19943945
(I) dendritic cell treatments	81	GSE14000	GPL570	LPS, 4 hrs, polysome-bound mRNA (GSE14000/GPL570)	19943945
(I) dendritic cell treatments	82	GSE14000	GPL570	LPS, 16 hrs, polysome-bound mRNA (GSE14000/GPL570)	19943945
(I) dendritic cell treatments	83	GSE14000	GPL570	polysome-bound mRNA (GSE14000/GPL570)	19943945
(I) dendritic cell treatments	84	GSE14000	GPL570	polysome-bound mRNA, LPS-treated cells, 4 hrs (GSE14000/GPL570)	19943945
(I) dendritic cell treatments	85	GSE14000	GPL570	polysome-bound mRNA, LPS-treated cells, 16 hrs (GSE14000/GPL570)	19943945
(I) dendritic cell treatments	86	GSE14490	GPL4133	cytomegalovirus, 6 hrs (GSE14490/GPL4133)	none
(I) dendritic cell treatments	87	GSE14490	GPL4133	cytomegalovirus, 2 days (GSE14490/GPL4133)	none
(I) dendritic cell treatments	88	GSE14816	GPL96	cytomegalovirus TB40E (GSE14816/GPL96)	19951172
(I) dendritic cell treatments	89	GSE15075	GPL4133	maturation (GSE15075/GPL4133)	none
(I) dendritic cell treatments	90	GSE15215	GPL96	CD2+ (GSE15215/GPL96)	19454677
(I) dendritic cell treatments	91	GSE15956	GPL1708	sanglifehrin A (GSE15956/GPL1708)	21483789
(I) dendritic cell treatments	92	GSE16072	GPL8547	VEGF (GSE16072/GPL8547)	none
(I) dendritic cell treatments	93	GSE18791	GPL570	newcastle disease virus, 1 hr (GSE18791/GPL570)	20164420
(I) dendritic cell treatments	94	GSE18791	GPL570	newcastle disease virus, 2 hrs (GSE18791/GPL570)	20164420
(I) dendritic cell treatments	95	GSE18791	GPL570	newcastle disease virus, 6 hrs (GSE18791/GPL570)	20164420
(I) dendritic cell treatments	96	GSE18791	GPL570	newcastle disease virus, 10 hrs (GSE18791/GPL570)	20164420
(I) dendritic cell treatments	97	GSE18791	GPL570	newcastle disease virus, 18 hrs (GSE18791/GPL570)	20164420
(I) dendritic cell treatments	98	GSE20264	GPL571	BDCA+ (GSE20264/GPL571)	20471070
(I) dendritic cell treatments	99	GSE21017	GPL8607	HIV1 (GSE21017/GPL8607)	none
(I) dendritic cell treatments	100	GSE21017	GPL8607	HIV1 (GSE21017/GPL8607)	none
(I) dendritic cell treatments	101	GSE21017	GPL8607	HIV1 (GSE21017/GPL8607)	none
(I) dendritic cell treatments	102	GSE21353	GPL10270	A. fumigatus, 3 hrs (GSE21353/GPL10270)	21264256
(I) dendritic cell treatments	103	GSE21353	GPL10270	A. fumigatus, 6 hrs (GSE21353/GPL10270)	21264256
(I) dendritic cell treatments	104	GSE21353	GPL10270	A. fumigatus, 9 hrs (GSE21353/GPL10270)	21264256
(I) dendritic cell treatments	105	GSE21353	GPL10270	A. fumigatus, 12 hrs (GSE21353/GPL10270)	21264256
(I) dendritic cell treatments	106	GSE22282	GPL570	hypoxia (GSE22282/GPL570)	21148811
(I) dendritic cell treatments	107	GSE22329	GPL6848	chimeric dengue 1 vaccine (GSE22329/GPL6848)	21148502
(I) dendritic cell treatments	108	GSE22329	GPL6848	chimeric dengue 2 vaccine (GSE22329/GPL6848)	21148502
(I) dendritic cell treatments	109	GSE22329	GPL6848	chimeric dengue 3 vaccine (GSE22329/GPL6848)	21148502
(I) dendritic cell treatments	110	GSE22329	GPL6848	chimeric dengue 4 vaccine (GSE22329/GPL6848)	21148502
(I) dendritic cell treatments	111	GSE22329	GPL6848	tetravalent chimeric dengue vaccine (GSE22329/GPL6848)	21148502
(I) dendritic cell treatments	112	GSE22329	GPL7264	dengue virus type 3 (GSE22329/GPL7264)	21148502
(I) dendritic cell treatments	113	GSE22329	GPL7264	chimeric dengue 3 vaccine (GSE22329/GPL7264)	21148502
(I) dendritic cell treatments	114	GSE22329	GPL7264	live-attenuated dengue virus 3 (GSE22329/GPL7264)	21148502
(I) dendritic cell treatments	115	GSE22589	GPL570	HIVGFP (GSE22589/GPL570)	20829794
(I) dendritic cell treatments	116	GSE22589	GPL570	SIVVLP (GSE22589/GPL570)	20829794
(I) dendritic cell treatments	117	GSE22589	GPL570	HIVGFP + SIVVLP (GSE22589/GPL570)	20829794
(I) dendritic cell treatments	118	GSE22886	GPL96	LPS (GSE22886/GPL96)	15789058
(I) dendritic cell treatments	119	GSE22886	GPL97	LPS (GSE22886/GPL97)	15789058
(I) dendritic cell treatments	120	GSE23073	GPL570	9-cis retinoic acid (GSE23073/GPL570)	20861222
(I) dendritic cell treatments	121	GSE23073	GPL570	RXR agonist LG268 (GSE23073/GPL570)	20861222
(I) dendritic cell treatments	122	GSE23073	GPL570	rosiglitazone (GSE23073/GPL570)	20861222
(I) dendritic cell treatments	123	GSE23073	GPL570	PPARdelta agonist GW1516 (GSE23073/GPL570)	20861222
(I) dendritic cell treatments	124	GSE23073	GPL570	LXRalpha/beta panagonist GW3965 (GSE23073/GPL570)	20861222
(I) dendritic cell treatments	125	GSE23073	GPL570	RARalpha agonist AM580 (GSE23073/GPL570)	20861222
(I) dendritic cell treatments	126	GSE23073	GPL570	1,25-dihydroxyvitamin D3 (GSE23073/GPL570)	20861222
(I) dendritic cell treatments	127	GSE23371	GPL570	maturation (GSE23371/GPL570)	21708028
(I) dendritic cell treatments	128	GSE23371	GPL570	tolerogenic (GSE23371/GPL570)	21708028
(I) dendritic cell treatments	129	GSE23371	GPL570	LPS (GSE23371/GPL570)	21708028
(I) dendritic cell treatments	130	GSE24132	GPL570	respiratory syncytial virus, adult DCs (GSE24132/GPL570)	20926560
(I) dendritic cell treatments	131	GSE24132	GPL570	respiratory syncytial virus, cord blood DCs (GSE24132/GPL570)	20926560
(I) dendritic cell treatments	132	GSE24191	GPL10936	cordyceps sinensis (GSE24191/GPL10936)	none
(I) dendritic cell treatments	133	GSE24191	GPL10936	LPS (GSE24191/GPL10936)	none
(I) dendritic cell treatments	134	GSE24191	GPL10936	cordyceps sinensis + LPS (GSE24191/GPL10936)	none
(I) dendritic cell treatments	135	GSE25699	GPL6480	L. rhamnosus Lcr35 (GSE25699/GPL6480)	21533162
(I) dendritic cell treatments	136	GSE26296	GPL6884	lung DCs, emphysema patient (GSE26296/GPL6884)	22261033
(I) dendritic cell treatments	137	GSE26438	GPL6884	TNF/IL1 maturation (GSE26438/GPL6884)	24088817
(I) dendritic cell treatments	138	GSE26438	GPL6884	talactoferrin maturation (GSE26438/GPL6884)	24088817
(I) dendritic cell treatments	139	GSE26747	GPL10739	prostate tumor DCs (GSE26747/GPL10739)	21436588
(I) dendritic cell treatments	140	GSE28934	GPL11095	dexamethasone (GSE28934/GPL11095)	none
(I) dendritic cell treatments	141	GSE28934	GPL11095	IL15 (GSE28934/GPL11095)	none
(I) dendritic cell treatments	142	GSE29618	GPL3921	influenza vaccine (GSE29618/GPL3921)	21743478
(I) dendritic cell treatments	143	GSE29618	GPL3921	influenza vaccine (GSE29618/GPL3921)	21743478
(I) dendritic cell treatments	144	GSE29942	GPL11095	maturation (GSE29942/GPL11095)	18056365
(I) dendritic cell treatments	145	GSE32023	GPL10558	cyclic glucan (GSE32023/GPL10558)	23166489
(I) dendritic cell treatments	146	GSE32023	GPL10558	LPS (GSE32023/GPL10558)	23166489
(I) dendritic cell treatments	147	GSE32400	GPL6884	maturation (GSE32400/GPL6884)	23303646|23183897
(I) dendritic cell treatments	148	GSE34151	GPL10558	M. tuberculosis (GSE34151/GPL10558)	22233810
(I) dendritic cell treatments	149	GSE34884	GPL15090	LPS (GSE34884/GPL15090)	none
(I) dendritic cell treatments	150	GSE34884	GPL15090	A. fumigatus w/mit A knockout (GSE34884/GPL15090)	none
(I) dendritic cell treatments	151	GSE34884	GPL15090	A. fumigatus w/ mnt-1 knockout (GSE34884/GPL15090)	none
(I) dendritic cell treatments	152	GSE34884	GPL15090	A. fumigatus w/ rod A knockout (GSE34884/GPL15090)	none
(I) dendritic cell treatments	153	GSE34884	GPL15090	A. fumigatus w/ rod A knockout (GSE34884/GPL15090)	none
(I) dendritic cell treatments	154	GSE34884	GPL15090	A. fumigatus (GSE34884/GPL15090)	none
(I) dendritic cell treatments	155	GSE34884	GPL15090	A. fumigatus (GSE34884/GPL15090)	none
(I) dendritic cell treatments	156	GSE37128	GPL6883	rAd5 (GSE37128/GPL6883)	22586038
(I) dendritic cell treatments	157	GSE37128	GPL6883	rAd28 (GSE37128/GPL6883)	22586038
(I) dendritic cell treatments	158	GSE37128	GPL6883	rAd35 (GSE37128/GPL6883)	22586038
(I) dendritic cell treatments	159	GSE37128	GPL6883	TLR7/8 (GSE37128/GPL6883)	22586038
(I) dendritic cell treatments	160	GSE37128	GPL6883	rAd5 (GSE37128/GPL6883)	22586038
(I) dendritic cell treatments	161	GSE37128	GPL6883	rAd28 (GSE37128/GPL6883)	22586038
(I) dendritic cell treatments	162	GSE37128	GPL6883	rAd35 (GSE37128/GPL6883)	22586038
(I) dendritic cell treatments	163	GSE37128	GPL6883	TLR7/8 (GSE37128/GPL6883)	22586038
(I) dendritic cell treatments	164	GSE37231	GPL6480	SmartDC/tWT1 (GSE37231/GPL6480)	23311414
(I) dendritic cell treatments	165	GSE37231	GPL6480	SmartDC (GSE37231/GPL6480)	23311414
(I) dendritic cell treatments	166	GSE38798	GPL6947	maturation (GSE38798/GPL6947)	22889757
(I) dendritic cell treatments	167	GSE39316	GPL6947	titanium dioxide, 6 hrs, 1 microg/ml (GSE39316/GPL6947)	23894303
(I) dendritic cell treatments	168	GSE39316	GPL6947	titanium dioxide, 6 hrs, 10 microg/ml (GSE39316/GPL6947)	23894303
(I) dendritic cell treatments	169	GSE39316	GPL6947	titanium dioxide, 24 hrs, 1 microg/ml (GSE39316/GPL6947)	23894303
(I) dendritic cell treatments	170	GSE39316	GPL6947	titanium dioxide, 24 hrs, 10 microg/ml (GSE39316/GPL6947)	23894303
(I) dendritic cell treatments	171	GSE39316	GPL6947	zinc oxide, 6 hrs, 1 microg/ml (GSE39316/GPL6947)	23894303
(I) dendritic cell treatments	172	GSE39316	GPL6947	zinc oxide, 6 hrs, 10 microg/ml (GSE39316/GPL6947)	23894303
(I) dendritic cell treatments	173	GSE39316	GPL6947	zinc oxide, 24 hrs, 1 microg/ml (GSE39316/GPL6947)	23894303
(I) dendritic cell treatments	174	GSE39316	GPL6947	zinc oxide, 24 hrs, 10 microg/ml (GSE39316/GPL6947)	23894303
(I) dendritic cell treatments	175	GSE39330	GPL15803	zinc oxide, 6 hrs (GSE39330/GPL15803)	23894303
(I) dendritic cell treatments	176	GSE39330	GPL15803	zinc oxide, 24 hrs (GSE39330/GPL15803)	23894303
(I) dendritic cell treatments	177	GSE39745	GPL4133	MEK inhibitor U0126 (GSE39745/GPL4133)	23430108
(I) dendritic cell treatments	178	GSE39745	GPL4133	MEK inhibitor U0126 (GSE39745/GPL4133)	23430108
(I) dendritic cell treatments	179	GSE39745	GPL4133	MEK inhibitor U0126 (GSE39745/GPL4133)	23430108
(I) dendritic cell treatments	180	GSE39745	GPL4133	p38MAPK inhibitor SB203580 (GSE39745/GPL4133)	23430108
(I) dendritic cell treatments	181	GSE39745	GPL4133	p38MAPK inhibitor SB203580 (GSE39745/GPL4133)	23430108
(I) dendritic cell treatments	182	GSE39745	GPL4133	p38MAPK inhibitor SB203580 (GSE39745/GPL4133)	23430108
(I) dendritic cell treatments	183	GSE39999	GPL570	IL8 (GSE39999/GPL570)	23254300
(I) dendritic cell treatments	184	GSE39999	GPL570	asparaginyl t RNA synthetase (GSE39999/GPL570)	23254300
(I) dendritic cell treatments	185	GSE41067	GPL10558	H1N1 influenza, 1 hr (GSE41067/GPL10558)	23734902
(I) dendritic cell treatments	186	GSE41067	GPL10558	H1N1 influenza, 2 hrs (GSE41067/GPL10558)	23734902
(I) dendritic cell treatments	187	GSE41067	GPL10558	H1N1 influenza, 4 hrs (GSE41067/GPL10558)	23734902
(I) dendritic cell treatments	188	GSE41067	GPL10558	H1N1 influenza, 6 hrs (GSE41067/GPL10558)	23734902
(I) dendritic cell treatments	189	GSE41067	GPL10558	H1N1 influenza, 8 hrs (GSE41067/GPL10558)	23734902
(I) dendritic cell treatments	190	GSE41067	GPL10558	H1N1 influenza, 10 hrs (GSE41067/GPL10558)	23734902
(I) dendritic cell treatments	191	GSE41067	GPL10558	H1N1 influenza, 12 hrs (GSE41067/GPL10558)	23734902
(I) dendritic cell treatments	192	GSE42058	GPL570	HIV infected (GSE42058/GPL570)	24023646
(I) dendritic cell treatments	193	GSE42088	GPL570	Leishmania major infected, 2 hrs (GSE42088/GPL570)	24808365
(I) dendritic cell treatments	194	GSE42088	GPL570	Leishmania major infected, 4 hrs (GSE42088/GPL570)	24808365
(I) dendritic cell treatments	195	GSE42088	GPL570	Leishmania major infected, 8 hrs (GSE42088/GPL570)	24808365
(I) dendritic cell treatments	196	GSE42088	GPL570	Leishmania major infected, 24 hrs (GSE42088/GPL570)	24808365
(I) dendritic cell treatments	197	GSE42189	GPL6480	beta-glucan (GSE42189/GPL6480)	25474109
(I) dendritic cell treatments	198	GSE42189	GPL6480	beta-glucan (GSE42189/GPL6480)	25474109
(I) dendritic cell treatments	199	GSE42189	GPL6480	IL1RA + beta-glucan (GSE42189/GPL6480)	25474109
(I) dendritic cell treatments	200	GSE42189	GPL6480	IL1RA + beta-glucan (GSE42189/GPL6480)	25474109
(I) dendritic cell treatments	201	GSE42561	GPL16329	E. coli (GSE42561/GPL16329)	23613991
(I) dendritic cell treatments	202	GSE42561	GPL5188	E. coli (GSE42561/GPL5188)	23613991
(I) dendritic cell treatments	203	GSE42924	GPL570	HIV-1 Tat (GSE42924/GPL570)	none
(I) dendritic cell treatments	204	GSE42924	GPL570	interferon (GSE42924/GPL570)	none
(I) dendritic cell treatments	205	GSE44720	GPL10558	H1N1 Brisbane virus, 1 hr (GSE44720/GPL10558)	25335753
(I) dendritic cell treatments	206	GSE44720	GPL10558	H1N1 Brisbane virus, 2 hrs (GSE44720/GPL10558)	25335753
(I) dendritic cell treatments	207	GSE44720	GPL10558	H1N1 Brisbane virus, 6 hrs (GSE44720/GPL10558)	25335753
(I) dendritic cell treatments	208	GSE44720	GPL10558	H1N1 Brisbane virus, 12 hrs (GSE44720/GPL10558)	25335753
(I) dendritic cell treatments	209	GSE44720	GPL10558	H1N1 Brisbane virus, 24 hrs (GSE44720/GPL10558)	25335753
(I) dendritic cell treatments	210	GSE44720	GPL10558	heat killed S. aureus, 1 hr (GSE44720/GPL10558)	25335753
(I) dendritic cell treatments	211	GSE44720	GPL10558	heat killed S. aureus, 2 hrs (GSE44720/GPL10558)	25335753
(I) dendritic cell treatments	212	GSE44720	GPL10558	heat killed S. aureus, 6 hrs (GSE44720/GPL10558)	25335753
(I) dendritic cell treatments	213	GSE44720	GPL10558	heat killed S. aureus, 12 hrs (GSE44720/GPL10558)	25335753
(I) dendritic cell treatments	214	GSE44720	GPL10558	heat killed S. aureus, 24 hrs (GSE44720/GPL10558)	25335753
(I) dendritic cell treatments	215	GSE44720	GPL10558	heat killed S. enterica, 1 hr (GSE44720/GPL10558)	25335753
(I) dendritic cell treatments	216	GSE44720	GPL10558	heat killed S. enterica, 2 hrs (GSE44720/GPL10558)	25335753
(I) dendritic cell treatments	217	GSE44720	GPL10558	heat killed S. enterica, 6 hrs (GSE44720/GPL10558)	25335753
(I) dendritic cell treatments	218	GSE44720	GPL10558	heat killed S. enterica, 12 hrs (GSE44720/GPL10558)	25335753
(I) dendritic cell treatments	219	GSE44720	GPL10558	heat killed S. enterica, 24 hrs (GSE44720/GPL10558)	25335753
(I) dendritic cell treatments	220	GSE44720	GPL10558	H1N1 Brisbane virus, 1 hr (GSE44720/GPL10558)	25335753
(I) dendritic cell treatments	221	GSE44720	GPL10558	H1N1 Brisbane virus, 2 hrs (GSE44720/GPL10558)	25335753
(I) dendritic cell treatments	222	GSE44720	GPL10558	H1N1 Brisbane virus, 6 hrs (GSE44720/GPL10558)	25335753
(I) dendritic cell treatments	223	GSE44720	GPL10558	H1N1 Brisbane virus, 12 hrs (GSE44720/GPL10558)	25335753
(I) dendritic cell treatments	224	GSE44720	GPL10558	H1N1 Brisbane virus, 24 hrs (GSE44720/GPL10558)	25335753
(I) dendritic cell treatments	225	GSE44720	GPL10558	heat killed S. aureus, 1 hr (GSE44720/GPL10558)	25335753
(I) dendritic cell treatments	226	GSE44720	GPL10558	heat killed S. aureus, 2 hrs (GSE44720/GPL10558)	25335753
(I) dendritic cell treatments	227	GSE44720	GPL10558	heat killed S. aureus, 6 hrs (GSE44720/GPL10558)	25335753
(I) dendritic cell treatments	228	GSE44720	GPL10558	heat killed S. aureus, 12 hrs (GSE44720/GPL10558)	25335753
(I) dendritic cell treatments	229	GSE44720	GPL10558	heat killed S. aureus, 24 hrs (GSE44720/GPL10558)	25335753
(I) dendritic cell treatments	230	GSE44720	GPL10558	heat killed S. enterica, 1 hr (GSE44720/GPL10558)	25335753
(I) dendritic cell treatments	231	GSE44720	GPL10558	heat killed S. enterica, 2 hrs (GSE44720/GPL10558)	25335753
(I) dendritic cell treatments	232	GSE44720	GPL10558	heat killed S. enterica, 6 hrs (GSE44720/GPL10558)	25335753
(I) dendritic cell treatments	233	GSE44720	GPL10558	heat killed S. enterica, 12 hrs (GSE44720/GPL10558)	25335753
(I) dendritic cell treatments	234	GSE44720	GPL10558	heat killed S. enterica, 24 hrs (GSE44720/GPL10558)	25335753
(I) dendritic cell treatments	235	GSE44721	GPL10558	fluzone vaccine (GSE44721/GPL10558)	25335753
(I) dendritic cell treatments	236	GSE44721	GPL10558	havrix vaccine (GSE44721/GPL10558)	25335753
(I) dendritic cell treatments	237	GSE44721	GPL10558	engerix-B vaccine (GSE44721/GPL10558)	25335753
(I) dendritic cell treatments	238	GSE44721	GPL10558	zostavax vaccine (GSE44721/GPL10558)	25335753
(I) dendritic cell treatments	239	GSE44721	GPL10558	acthib vaccine (GSE44721/GPL10558)	25335753
(I) dendritic cell treatments	240	GSE44721	GPL10558	gardasil vaccine (GSE44721/GPL10558)	25335753
(I) dendritic cell treatments	241	GSE44721	GPL10558	ixiaro vaccine (GSE44721/GPL10558)	25335753
(I) dendritic cell treatments	242	GSE44721	GPL10558	LPS (GSE44721/GPL10558)	25335753
(I) dendritic cell treatments	243	GSE44721	GPL10558	menomune vaccine (GSE44721/GPL10558)	25335753
(I) dendritic cell treatments	244	GSE44721	GPL10558	ipol vaccine (GSE44721/GPL10558)	25335753
(I) dendritic cell treatments	245	GSE44721	GPL10558	pneumovax vaccine (GSE44721/GPL10558)	25335753
(I) dendritic cell treatments	246	GSE44721	GPL10558	rabies vaccine (GSE44721/GPL10558)	25335753
(I) dendritic cell treatments	247	GSE44721	GPL10558	toxoid-based vaccine (GSE44721/GPL10558)	25335753
(I) dendritic cell treatments	248	GSE44721	GPL10558	varivax vaccine (GSE44721/GPL10558)	25335753
(I) dendritic cell treatments	249	GSE44732	GPL6244	IL27 (GSE44732/GPL6244)	23527130
(I) dendritic cell treatments	250	GSE44784	GPL6480	miR-29a (GSE44784/GPL6480)	24054330
(I) dendritic cell treatments	251	GSE44784	GPL6480	miR-29b (GSE44784/GPL6480)	24054330
(I) dendritic cell treatments	252	GSE45466	GPL10558	IL6, 45 min (GSE45466/GPL10558)	23166328
(I) dendritic cell treatments	253	GSE45466	GPL10558	IL6, 2 hrs (GSE45466/GPL10558)	23166328
(I) dendritic cell treatments	254	GSE45466	GPL10558	IL6, 4 hrs (GSE45466/GPL10558)	23166328
(I) dendritic cell treatments	255	GSE45466	GPL10558	IL6, 8 hrs (GSE45466/GPL10558)	23166328
(I) dendritic cell treatments	256	GSE45466	GPL10558	IL6, 12 hrs (GSE45466/GPL10558)	23166328
(I) dendritic cell treatments	257	GSE45466	GPL10558	IL10, 45 min (GSE45466/GPL10558)	23166328
(I) dendritic cell treatments	258	GSE45466	GPL10558	IL10, 2 hrs (GSE45466/GPL10558)	23166328
(I) dendritic cell treatments	259	GSE45466	GPL10558	IL10, 4 hrs (GSE45466/GPL10558)	23166328
(I) dendritic cell treatments	260	GSE45466	GPL10558	IL10, 8 hrs (GSE45466/GPL10558)	23166328
(I) dendritic cell treatments	261	GSE45466	GPL10558	IL10, 12 hrs (GSE45466/GPL10558)	23166328
(I) dendritic cell treatments	262	GSE46519	GPL570	EBV-encoded dUTPase (GSE46519/GPL570)	23894549
(I) dendritic cell treatments	263	GSE46903	GPL6947	LPS (GSE46903/GPL6947)	24530056
(I) dendritic cell treatments	264	GSE46903	GPL6947	TNF (GSE46903/GPL6947)	24530056
(I) dendritic cell treatments	265	GSE46903	GPL6947	TNF + PGE2 + P3C (GSE46903/GPL6947)	24530056
(I) dendritic cell treatments	266	GSE47621	GPL6244	IFNg (GSE47621/GPL6244)	24678989
(I) dendritic cell treatments	267	GSE49016	GPL6480	LPS (GSE49016/GPL6480)	25566514
(I) dendritic cell treatments	268	GSE49016	GPL6480	C. burnetii (GSE49016/GPL6480)	25566514
(I) dendritic cell treatments	269	GSE49016	GPL6480	T. whipplei (GSE49016/GPL6480)	25566514
(I) dendritic cell treatments	270	GSE49016	GPL6480	O. tsutsugamushi (GSE49016/GPL6480)	25566514
(I) dendritic cell treatments	271	GSE49016	GPL6480	B. abortus (GSE49016/GPL6480)	25566514
(I) dendritic cell treatments	272	GSE49475	GPL13667	TNF, 2 hrs (GSE49475/GPL13667)	24005050
(I) dendritic cell treatments	273	GSE49475	GPL13667	TNF, 8 hrs (GSE49475/GPL13667)	24005050
(I) dendritic cell treatments	274	GSE49475	GPL13667	TNF, 24 hrs (GSE49475/GPL13667)	24005050
(I) dendritic cell treatments	275	GSE49475	GPL13667	TNF, 2 hrs (GSE49475/GPL13667)	24005050
(I) dendritic cell treatments	276	GSE49475	GPL13667	TNF, 8 hrs (GSE49475/GPL13667)	24005050
(I) dendritic cell treatments	277	GSE49475	GPL13667	TNF, 24 hrs (GSE49475/GPL13667)	24005050
(I) dendritic cell treatments	278	GSE49753	GPL10558	uninfected plasma (GSE49753/GPL10558)	24612859
(I) dendritic cell treatments	279	GSE49753	GPL10558	septic plasma (GSE49753/GPL10558)	24612859
(I) dendritic cell treatments	280	GSE49753	GPL10558	LPS (GSE49753/GPL10558)	24612859
(I) dendritic cell treatments	281	GSE50380	GPL6244	SIRPA+ (GSE50380/GPL6244)	24292363
(I) dendritic cell treatments	282	GSE52081	GPL570	IFNbeta (GSE52081/GPL570)	24616721
(I) dendritic cell treatments	283	GSE52081	GPL570	newcastle disease virus supernatant (GSE52081/GPL570)	24616721
(I) dendritic cell treatments	284	GSE52081	GPL570	newcastle disease virus infected (GSE52081/GPL570)	24616721
(I) dendritic cell treatments	285	GSE53143	GPL10558	M. tuberculosis (GSE53143/GPL10558)	24482540
(I) dendritic cell treatments	286	GSE53143	GPL10558	M. tuberculosis (GSE53143/GPL10558)	24482540
(I) dendritic cell treatments	287	GSE53143	GPL10558	M. tuberculosis (GSE53143/GPL10558)	24482540
(I) dendritic cell treatments	288	GSE53143	GPL10558	M. tuberculosis (GSE53143/GPL10558)	24482540
(I) dendritic cell treatments	289	GSE53143	GPL10558	miR-29 inhibitor (GSE53143/GPL10558)	24482540
(I) dendritic cell treatments	290	GSE53143	GPL10558	miR-29 mimic (GSE53143/GPL10558)	24482540
(I) dendritic cell treatments	291	GSE53143	GPL10558	miR-29 inhibitor (GSE53143/GPL10558)	24482540
(I) dendritic cell treatments	292	GSE53143	GPL10558	miR-29 mimic (GSE53143/GPL10558)	24482540
(I) dendritic cell treatments	293	GSE53163	GPL570	IL17A (GSE53163/GPL570)	25833686
(I) dendritic cell treatments	294	GSE53163	GPL570	IL17A + IFNg (GSE53163/GPL570)	25833686
(I) dendritic cell treatments	295	GSE53166	GPL6244	influenza (GSE53166/GPL6244)	24604203
(I) dendritic cell treatments	296	GSE53166	GPL6244	LPS (GSE53166/GPL6244)	24604203
(I) dendritic cell treatments	297	GSE54143	GPL17586	lnc-DC RNAi (GSE54143/GPL17586)	24744378
(I) dendritic cell treatments	298	GSE54143	GPL17586	STAT3 inhibitor S3I-201 (GSE54143/GPL17586)	24744378
(I) dendritic cell treatments	299	GSE55467	GPL16686	A. fumigatus, 2 hrs (GSE55467/GPL16686)	25659141
(I) dendritic cell treatments	300	GSE55467	GPL16686	A. fumigatus, 4 hrs (GSE55467/GPL16686)	25659141
(I) dendritic cell treatments	301	GSE55467	GPL16686	CpG (GSE55467/GPL16686)	25659141
(I) dendritic cell treatments	302	GSE56017	GPL570	maturation (GSE56017/GPL570)	25624460
(I) dendritic cell treatments	303	GSE56017	GPL570	tolerogenic (GSE56017/GPL570)	25624460
(I) dendritic cell treatments	304	GSE56017	GPL570	dexamethasone (GSE56017/GPL570)	25624460
(I) dendritic cell treatments	305	GSE56744	GPL10558	actHib vaccine (GSE56744/GPL10558)	25335753
(I) dendritic cell treatments	306	GSE56744	GPL10558	adacel vaccine (GSE56744/GPL10558)	25335753
(I) dendritic cell treatments	307	GSE56744	GPL10558	engerix-B vaccine (GSE56744/GPL10558)	25335753
(I) dendritic cell treatments	308	GSE56744	GPL10558	fluzone vaccine (GSE56744/GPL10558)	25335753
(I) dendritic cell treatments	309	GSE56744	GPL10558	gardasil vaccine (GSE56744/GPL10558)	25335753
(I) dendritic cell treatments	310	GSE56744	GPL10558	havrix vaccine (GSE56744/GPL10558)	25335753
(I) dendritic cell treatments	311	GSE56744	GPL10558	imovax vaccine (GSE56744/GPL10558)	25335753
(I) dendritic cell treatments	312	GSE56744	GPL10558	ipol vaccine (GSE56744/GPL10558)	25335753
(I) dendritic cell treatments	313	GSE56744	GPL10558	ixiaro vaccine (GSE56744/GPL10558)	25335753
(I) dendritic cell treatments	314	GSE56744	GPL10558	menomune vaccine (GSE56744/GPL10558)	25335753
(I) dendritic cell treatments	315	GSE56744	GPL10558	pneumovax vaccine (GSE56744/GPL10558)	25335753
(I) dendritic cell treatments	316	GSE56744	GPL10558	varivax vaccine (GSE56744/GPL10558)	25335753
(I) dendritic cell treatments	317	GSE56744	GPL10558	zostavax vaccine (GSE56744/GPL10558)	25335753
(I) dendritic cell treatments	318	GSE57671	GPL6244	PolyI:C (GSE57671/GPL6244)	25009205
(I) dendritic cell treatments	319	GSE57671	GPL6244	R848 (GSE57671/GPL6244)	25009205
(I) dendritic cell treatments	320	GSE57671	GPL6244	LPS (GSE57671/GPL6244)	25009205
(I) dendritic cell treatments	321	GSE57671	GPL6244	PolyI:C (GSE57671/GPL6244)	25009205
(I) dendritic cell treatments	322	GSE57671	GPL6244	R848 (GSE57671/GPL6244)	25009205
(I) dendritic cell treatments	323	GSE57671	GPL6244	LPS (GSE57671/GPL6244)	25009205
(I) dendritic cell treatments	324	GSE57671	GPL6244	PolyI:C (GSE57671/GPL6244)	25009205
(I) dendritic cell treatments	325	GSE57671	GPL6244	R848 (GSE57671/GPL6244)	25009205
(I) dendritic cell treatments	326	GSE57671	GPL6244	LPS (GSE57671/GPL6244)	25009205
(I) dendritic cell treatments	327	GSE57671	GPL6244	PolyI:C (GSE57671/GPL6244)	25009205
(I) dendritic cell treatments	328	GSE57671	GPL6244	R848 (GSE57671/GPL6244)	25009205
(I) dendritic cell treatments	329	GSE57671	GPL6244	LPS (GSE57671/GPL6244)	25009205
(I) dendritic cell treatments	330	GSE57671	GPL6244	PolyI:C (GSE57671/GPL6244)	25009205
(I) dendritic cell treatments	331	GSE57671	GPL6244	R848 (GSE57671/GPL6244)	25009205
(I) dendritic cell treatments	332	GSE57671	GPL6244	LPS (GSE57671/GPL6244)	25009205
(I) dendritic cell treatments	333	GSE58015	GPL571	aging (GSE58015/GPL571)	25191744
(I) dendritic cell treatments	334	GSE58278	GPL10558	dengue virus, 0 hrs (GSE58278/GPL10558)	25521078
(I) dendritic cell treatments	335	GSE58278	GPL10558	dengue virus, 6 hrs (GSE58278/GPL10558)	25521078
(I) dendritic cell treatments	336	GSE58278	GPL10558	dengue virus, 12 hrs (GSE58278/GPL10558)	25521078
(I) dendritic cell treatments	337	GSE58278	GPL10558	dengue virus, 18 hrs (GSE58278/GPL10558)	25521078
(I) dendritic cell treatments	338	GSE58278	GPL10558	dengue virus, 24 hrs (GSE58278/GPL10558)	25521078
(I) dendritic cell treatments	339	GSE59237	GPL570	TNF (GSE59237/GPL570)	25114264
(I) dendritic cell treatments	340	GSE59237	GPL570	thymic stromal lymphopoietin (GSE59237/GPL570)	25114264
(I) dendritic cell treatments	341	GSE59766	GPL16025	L. major (GSE59766/GPL16025)	none
(I) dendritic cell treatments	342	GSE59766	GPL16025	L. major mutant (GSE59766/GPL16025)	none
(I) dendritic cell treatments	343	GSE59766	GPL16025	L. major mutant (GSE59766/GPL16025)	none
(I) dendritic cell treatments	344	GSE59766	GPL16025	L. major mutant (GSE59766/GPL16025)	none
(I) dendritic cell treatments	345	GSE59766	GPL16025	L. major mutant (GSE59766/GPL16025)	none
(I) dendritic cell treatments	346	GSE61171	GPL570	HIV-1 Vpr (GSE61171/GPL570)	none
(I) dendritic cell treatments	347	GSE62005	GPL571	cord blood (GSE62005/GPL571)	25355916
(I) dendritic cell treatments	348	GSE62005	GPL571	tumor blood (GSE62005/GPL571)	25355916
(I) dendritic cell treatments	349	GSE62014	GPL18281	blastic plasmacytoid DC neoplasm (GSE62014/GPL18281)	24504027
(I) dendritic cell treatments	350	GSE62436	GPL19302	can f 1 (GSE62436/GPL19302)	none
(I) dendritic cell treatments	351	GSE64610	GPL16025	L. donovani, 4 hrs (GSE64610/GPL16025)	24808365
(I) dendritic cell treatments	352	GSE64610	GPL16025	L. donovani, 8 hrs (GSE64610/GPL16025)	24808365
(I) dendritic cell treatments	353	GSE64610	GPL16025	L. donovani, 24 hrs (GSE64610/GPL16025)	24808365
(I) dendritic cell treatments	354	GSE64610	GPL16025	L. major, 4 hrs (GSE64610/GPL16025)	24808365
(I) dendritic cell treatments	355	GSE64610	GPL16025	L. major, 8 hrs (GSE64610/GPL16025)	24808365
(I) dendritic cell treatments	356	GSE64610	GPL16025	L. major, 24 hrs (GSE64610/GPL16025)	24808365
(I) dendritic cell treatments	357	GSE68191	GPL6480	HIV1 + Vpx (GSE68191/GPL6480)	none
(I) dendritic cell treatments	358	GSE68191	GPL6480	DRT-HIV1 (GSE68191/GPL6480)	none
(I) dendritic cell treatments	359	GSE68191	GPL6480	HIV1 + Vpx (GSE68191/GPL6480)	none
(I) dendritic cell treatments	360	GSE68191	GPL6480	DRT-HIV1 (GSE68191/GPL6480)	none
(J) macrophage treatments	1	GSE360	GPL8300	L. major (GSE360/GPL8300)	12663451
(J) macrophage treatments	2	GSE360	GPL8300	L. donovani (GSE360/GPL8300)	12663451
(J) macrophage treatments	3	GSE360	GPL8300	T. gondii (GSE360/GPL8300)	12663451
(J) macrophage treatments	4	GSE360	GPL8300	B. malayi, 50 worms per well (GSE360/GPL8300)	12663451
(J) macrophage treatments	5	GSE360	GPL8300	B. malayi, 5 worms per well (GSE360/GPL8300)	12663451
(J) macrophage treatments	6	GSE360	GPL8300	M. tuberculosis (GSE360/GPL8300)	12663451
(J) macrophage treatments	7	GSE1432	GPL96	IFNg, 1 hr (GSE1432/GPL96)	16163375
(J) macrophage treatments	8	GSE1432	GPL96	IFNg, 6 hrs (GSE1432/GPL96)	16163375
(J) macrophage treatments	9	GSE1432	GPL96	IFNg, 24 hrs (GSE1432/GPL96)	16163375
(J) macrophage treatments	10	GSE1910	GPL8300	serum (GSE1910/GPL8300)	15579277
(J) macrophage treatments	11	GSE1910	GPL8300	serum (GSE1910/GPL8300)	15579277
(J) macrophage treatments	12	GSE1910	GPL8300	microglia versus blood-derived (GSE1910/GPL8300)	15579277
(J) macrophage treatments	13	GSE1910	GPL8300	microglia versus blood-derived (GSE1910/GPL8300)	15579277
(J) macrophage treatments	14	GSE1925	GPL8300	IFNg, 3 hrs (GSE1925/GPL8300)	16148108
(J) macrophage treatments	15	GSE1925	GPL8300	IFNg, 24 hrs (GSE1925/GPL8300)	16148108
(J) macrophage treatments	16	GSE1925	GPL8300	IFNg, 3 hrs (GSE1925/GPL8300)	16148108
(J) macrophage treatments	17	GSE1925	GPL8300	IFNg, 24 hrs (GSE1925/GPL8300)	16148108
(J) macrophage treatments	18	GSE1925	GPL8300	IFNg priming (GSE1925/GPL8300)	16148108
(J) macrophage treatments	19	GSE1925	GPL8300	IFNg priming (GSE1925/GPL8300)	16148108
(J) macrophage treatments	20	GSE1925	GPL8300	IFNg priming (GSE1925/GPL8300)	16148108
(J) macrophage treatments	21	GSE2125	GPL570	smoking, alveolar (GSE2125/GPL570)	16166618
(J) macrophage treatments	22	GSE2125	GPL570	asthma patient, alveolar (GSE2125/GPL570)	16166618
(J) macrophage treatments	23	GSE3212	GPL80	smoking (GSE3212/GPL80)	16520944
(J) macrophage treatments	24	GSE3982	GPL96	LPS (GSE3982/GPL96)	16474395
(J) macrophage treatments	25	GSE4630	GPL91	hypoxia (GSE4630/GPL91)	16741148
(J) macrophage treatments	26	GSE4883	GPL570	simvastatin, 12 hrs (GSE4883/GPL570)	18192240
(J) macrophage treatments	27	GSE4883	GPL570	simvastatin, 24 hrs (GSE4883/GPL570)	18192240
(J) macrophage treatments	28	GSE5099	GPL96	M1 activation, IFNg + LPS (GSE5099/GPL96)	17082649|20530259
(J) macrophage treatments	29	GSE5099	GPL96	M2 activation, IL4 (GSE5099/GPL96)	17082649|20530259
(J) macrophage treatments	30	GSE5099	GPL97	M2 activation, IL4 (GSE5099/GPL97)	17082649|20530259
(J) macrophage treatments	31	GSE5099	GPL97	M2 activation, IL4 (GSE5099/GPL97)	17082649|20530259
(J) macrophage treatments	32	GSE7138	GPL96	CCL2 (GSE7138/GPL96)	17244792
(J) macrophage treatments	33	GSE7138	GPL96	CXCL1 (GSE7138/GPL96)	17244792
(J) macrophage treatments	34	GSE7138	GPL96	LDL (GSE7138/GPL96)	17244792
(J) macrophage treatments	35	GSE7138	GPL96	mmLDL (GSE7138/GPL96)	17244792
(J) macrophage treatments	36	GSE7138	GPL96	oxLDL (GSE7138/GPL96)	17244792
(J) macrophage treatments	37	GSE7138	GPL96	CXCL4 (GSE7138/GPL96)	17244792
(J) macrophage treatments	38	GSE7138	GPL96	CXCL4 + oxLDL (GSE7138/GPL96)	17244792
(J) macrophage treatments	39	GSE7368	GPL570	corticosteroid resistant asthma (GSE7368/GPL570)	18774390
(J) macrophage treatments	40	GSE7568	GPL570	dexamethasone (GSE7568/GPL570)	18453574
(J) macrophage treatments	41	GSE7568	GPL570	TGFbeta, 3 hrs (GSE7568/GPL570)	18453574
(J) macrophage treatments	42	GSE7568	GPL570	TGFbeta, 24 hrs (GSE7568/GPL570)	18453574
(J) macrophage treatments	43	GSE7568	GPL570	TGFbeta, 24 hrs (GSE7568/GPL570)	18453574
(J) macrophage treatments	44	GSE8286	GPL96	macrophage differentiation (GSE8286/GPL96)	18276018
(J) macrophage treatments	45	GSE8286	GPL96	macrophage differentiation (GSE8286/GPL96)	18276018
(J) macrophage treatments	46	GSE8515	GPL96	IL1 (GSE8515/GPL96)	18498781
(J) macrophage treatments	47	GSE8515	GPL96	IL6 (GSE8515/GPL96)	18498781
(J) macrophage treatments	48	GSE8608	GPL570	LPS (GSE8608/GPL570)	18084737
(J) macrophage treatments	49	GSE8608	GPL570	TiO2 and printex90 particles (GSE8608/GPL570)	18084737
(J) macrophage treatments	50	GSE8823	GPL570	smoking, alveolar (GSE8823/GPL570)	18587056
(J) macrophage treatments	51	GSE9801	GPL570	macrophage differentiation (GSE9801/GPL570)	18279525
(J) macrophage treatments	52	GSE9801	GPL96	macrophage differentiation (GSE9801/GPL96)	18279525
(J) macrophage treatments	53	GSE9874	GPL96	atherosclerosis patient (GSE9874/GPL96)	18506362
(J) macrophage treatments	54	GSE10500	GPL8300	rheumatoid arthritis synovial (GSE10500/GPL8300)	18345002
(J) macrophage treatments	55	GSE10394	GPL6458	particulate matter (GSE10394/GPL6458)	19251948
(J) macrophage treatments	56	GSE10612	GPL571	decidual macrophages (GSE10612/GPL571)	18446208
(J) macrophage treatments	57	GSE10612	GPL96	decidual macrophages (GSE10612/GPL96)	18446208
(J) macrophage treatments	58	GSE10856	GPL570	decoy receptor 3 (GSE10856/GPL570)	18349319
(J) macrophage treatments	59	GSE11061	GPL2507	CSF-1 (GSE11061/GPL2507)	19004987
(J) macrophage treatments	60	GSE11199	GPL570	M. tuberculosis (GSE11199/GPL570)	19057661
(J) macrophage treatments	61	GSE11199	GPL570	M. tuberculosis (GSE11199/GPL570)	19057661
(J) macrophage treatments	62	GSE11199	GPL570	M. tuberculosis (GSE11199/GPL570)	19057661
(J) macrophage treatments	63	GSE11886	GPL570	IFNg (GSE11886/GPL570)	18512784
(J) macrophage treatments	64	GSE11886	GPL570	IFNg (GSE11886/GPL570)	18512784
(J) macrophage treatments	65	GSE11886	GPL570	ankylosing spondylitis patient (GSE11886/GPL570)	18512784
(J) macrophage treatments	66	GSE11886	GPL570	ankylosing spondylitis patient (GSE11886/GPL570)	18512784
(J) macrophage treatments	67	GSE12245	GPL80	P. aeruginosa (GSE12245/GPL80)	16041053
(J) macrophage treatments	68	GSE12245	GPL80	B. cepacia (GSE12245/GPL80)	16041053
(J) macrophage treatments	69	GSE12245	GPL80	AD2A (GSE12245/GPL80)	16041053
(J) macrophage treatments	70	GSE12245	GPL80	AD15B (GSE12245/GPL80)	16041053
(J) macrophage treatments	71	GSE12405	GPL4133	dendriplex (GSE12405/GPL4133)	19034630|21116693
(J) macrophage treatments	72	GSE13395	GPL8300	HIV-1, 2 days (GSE13395/GPL8300)	19048100
(J) macrophage treatments	73	GSE13395	GPL8300	HIV-1, 4 days (GSE13395/GPL8300)	19048100
(J) macrophage treatments	74	GSE13395	GPL8300	HIV-1, 7 days (GSE13395/GPL8300)	19048100
(J) macrophage treatments	75	GSE13670	GPL570	S. aureus, 8 hrs (GSE13670/GPL570)	19381294
(J) macrophage treatments	76	GSE13670	GPL570	S. aureus, 24 hrs (GSE13670/GPL570)	19381294
(J) macrophage treatments	77	GSE13670	GPL570	S. aureus, 48 hrs (GSE13670/GPL570)	19381294
(J) macrophage treatments	78	GSE13896	GPL570	smoking, alveolar (GSE13896/GPL570)	19635926
(J) macrophage treatments	79	GSE13896	GPL570	COPD, alveolar (GSE13896/GPL570)	19635926
(J) macrophage treatments	80	GSE13931	GPL570	smoking, alveolar macrophages (GSE13931/GPL570)	19919714
(J) macrophage treatments	81	GSE14390	GPL570	B. anthracis spores (GSE14390/GPL570)	19744333
(J) macrophage treatments	82	GSE14419	GPL571	PMN-ectosomes (GSE14419/GPL571)	none
(J) macrophage treatments	83	GSE14419	GPL571	zymosan A (GSE14419/GPL571)	none
(J) macrophage treatments	84	GSE14419	GPL571	PMN-ectosomes + zymosan A (GSE14419/GPL571)	none
(J) macrophage treatments	85	GSE16099	GPL5104	hypoxia (GSE16099/GPL5104)	none
(J) macrophage treatments	86	GSE16385	GPL570	rosiglitazone (GSE16385/GPL570)	21093321
(J) macrophage treatments	87	GSE16385	GPL570	rosiglitazone (GSE16385/GPL570)	21093321
(J) macrophage treatments	88	GSE16385	GPL570	rosiglitazone (GSE16385/GPL570)	21093321
(J) macrophage treatments	89	GSE16386	GPL570	rosiglitazone (GSE16386/GPL570)	21093321
(J) macrophage treatments	90	GSE16755	GPL570	IFNa (GSE16755/GPL570)	19556424
(J) macrophage treatments	91	GSE16972	GPL96	COPD, alveolar (GSE16972/GPL96)	21430361
(J) macrophage treatments	92	GSE18275	GPL1946	GM-CSF versus M-CSF maturation (GSE18275/GPL1946)	21159337
(J) macrophage treatments	93	GSE18686	GPL6947	IL17 (GSE18686/GPL6947)	20555352
(J) macrophage treatments	94	GSE18686	GPL6947	IFNg (GSE18686/GPL6947)	20555352
(J) macrophage treatments	95	GSE18686	GPL6947	IL4 (GSE18686/GPL6947)	20555352
(J) macrophage treatments	96	GSE18686	GPL6947	TNF (GSE18686/GPL6947)	20555352
(J) macrophage treatments	97	GSE18686	GPL6947	LPS (GSE18686/GPL6947)	20555352
(J) macrophage treatments	98	GSE18686	GPL6947	LPS + IFNg (GSE18686/GPL6947)	20555352
(J) macrophage treatments	99	GSE18816	GPL6244	influenza A, H1N1 (GSE18816/GPL6244)	20011590
(J) macrophage treatments	100	GSE18816	GPL6244	influenza A, H1N1 (GSE18816/GPL6244)	20011590
(J) macrophage treatments	101	GSE18816	GPL6244	influenza A, H1N1 (GSE18816/GPL6244)	20011590
(J) macrophage treatments	102	GSE18816	GPL6244	influenza A, H5N1 (GSE18816/GPL6244)	20011590
(J) macrophage treatments	103	GSE18816	GPL6244	influenza A, H5N1 (GSE18816/GPL6244)	20011590
(J) macrophage treatments	104	GSE18816	GPL6244	influenza A, H5N1 (GSE18816/GPL6244)	20011590
(J) macrophage treatments	105	GSE19482	GPL9801	LPS, 2 hrs (GSE19482/GPL9801)	22451944
(J) macrophage treatments	106	GSE19482	GPL9801	LPS, 6 hrs (GSE19482/GPL9801)	22451944
(J) macrophage treatments	107	GSE19482	GPL9801	LPS, 24 hrs (GSE19482/GPL9801)	22451944
(J) macrophage treatments	108	GSE19765	GPL6102	LPS, 0.5 hr (GSE19765/GPL6102)	22451944
(J) macrophage treatments	109	GSE19765	GPL6102	LPS, 2 hrs (GSE19765/GPL6102)	22451944
(J) macrophage treatments	110	GSE19765	GPL6102	LPS, 6 hrs (GSE19765/GPL6102)	22451944
(J) macrophage treatments	111	GSE19765	GPL6102	LPS, 24 hrs (GSE19765/GPL6102)	22451944
(J) macrophage treatments	112	GSE20484	GPL570	CXCL4 differentiation (GSE20484/GPL570)	20335529
(J) macrophage treatments	113	GSE20940	GPL6879	L. rhamnosus LGG, 6 hrs (GSE20940/GPL6879)	22895087
(J) macrophage treatments	114	GSE20940	GPL6879	L. rhamnosus LGG, 6 hrs (GSE20940/GPL6879)	22895087
(J) macrophage treatments	115	GSE20940	GPL6879	L. rhamnosus LC705, 24 hrs (GSE20940/GPL6879)	22895087
(J) macrophage treatments	116	GSE20940	GPL6879	L. rhamnosus LC705, 24 hrs (GSE20940/GPL6879)	22895087
(J) macrophage treatments	117	GSE22342	GPL570	CD11c high sorted cells (GSE22342/GPL570)	21257965
(J) macrophage treatments	118	GSE22528	GPL96	allergic asthmatic patient (GSE22528/GPL96)	19913588
(J) macrophage treatments	119	GSE23303	GPL4372	carotid plaque macrophage (GSE23303/GPL4372)	22010137
(J) macrophage treatments	120	GSE24897	GPL570	P. gingivalis (GSE24897/GPL570)	21203416
(J) macrophage treatments	121	GSE24897	GPL570	P. gingivalis LPS (GSE24897/GPL570)	21203416
(J) macrophage treatments	122	GSE24897	GPL570	P. gingivalis fimbriae (GSE24897/GPL570)	21203416
(J) macrophage treatments	123	GSE27002	GPL5175	smoking (GSE27002/GPL5175)	22427682
(J) macrophage treatments	124	GSE27100	GPL10128	mycobacterial infection (GSE27100/GPL10128)	21629653
(J) macrophage treatments	125	GSE27100	GPL10128	mycobacterial infection (GSE27100/GPL10128)	21629653
(J) macrophage treatments	126	GSE27100	GPL10128	mycobacterial infection (GSE27100/GPL10128)	21629653
(J) macrophage treatments	127	GSE27479	GPL13218	LPS (GSE27479/GPL13218)	none
(J) macrophage treatments	128	GSE27479	GPL13218	VEGFP (GSE27479/GPL13218)	none
(J) macrophage treatments	129	GSE27479	GPL13219	LPS (GSE27479/GPL13219)	none
(J) macrophage treatments	130	GSE27479	GPL13219	VEGFP (GSE27479/GPL13219)	none
(J) macrophage treatments	131	GSE27479	GPL13219	LPS + VEGFP (GSE27479/GPL13219)	none
(J) macrophage treatments	132	GSE27702	GPL571	influenza PR8 (GSE27702/GPL571)	22442495
(J) macrophage treatments	133	GSE27702	GPL571	influenza FPV (GSE27702/GPL571)	22442495
(J) macrophage treatments	134	GSE27702	GPL571	influenza H5N1 (GSE27702/GPL571)	22442495
(J) macrophage treatments	135	GSE27792	GPL11010	GM-CSF versus M-CSF maturation	21389328|24639350
(J) macrophage treatments	136	GSE28944	GPL11095	HIV (GSE28944/GPL11095)	none
(J) macrophage treatments	137	GSE29246	GPL570	monastrol (GSE29246/GPL570)	23292345
(J) macrophage treatments	138	GSE29575	GPL6848	multinucleated giant cells (GSE29575/GPL6848)	24163411
(J) macrophage treatments	139	GSE29939	GPL11095	HIV-1 (GSE29939/GPL11095)	none
(J) macrophage treatments	140	GSE29939	GPL11095	HIV-1 (GSE29939/GPL11095)	none
(J) macrophage treatments	141	GSE30177	GPL10739	LPS (GSE30177/GPL10739)	22523386
(J) macrophage treatments	142	GSE30177	GPL10739	EA lymphocytes + LPS (GSE30177/GPL10739)	22523386
(J) macrophage treatments	143	GSE30177	GPL10739	C1q + EA lymphocytes + LPS (GSE30177/GPL10739)	22523386
(J) macrophage treatments	144	GSE30177	GPL10739	LA lymphocytes + LPS (GSE30177/GPL10739)	22523386
(J) macrophage treatments	145	GSE30177	GPL10739	C1q + LA lymphocytes + LPS (GSE30177/GPL10739)	22523386
(J) macrophage treatments	146	GSE30273	GPL6848	concanavalin A (GSE30273/GPL6848)	none
(J) macrophage treatments	147	GSE30273	GPL6848	IFNg (GSE30273/GPL6848)	none
(J) macrophage treatments	148	GSE30273	GPL6848	multinucleated giant cells (GSE30273/GPL6848)	none
(J) macrophage treatments	149	GSE30536	GPL570	IFNa2 (GSE30536/GPL570)	22140520
(J) macrophage treatments	150	GSE30536	GPL570	IFNa2 + HIV (GSE30536/GPL570)	22140520
(J) macrophage treatments	151	GSE30595	GPL13780	M-CSF + IL-10 (GSE30595/GPL13780)	21890660
(J) macrophage treatments	152	GSE30595	GPL13780	M-CSF + IL4/13 (GSE30595/GPL13780)	21890660
(J) macrophage treatments	153	GSE30595	GPL13780	M-CSF + E/P/IL-10/4/13 (GSE30595/GPL13780)	21890660
(J) macrophage treatments	154	GSE30595	GPL13780	GM-CSF/LPS/IFN (GSE30595/GPL13780)	21890660
(J) macrophage treatments	155	GSE30595	GPL13780	M-CSF (GSE30595/GPL13780)	21890660
(J) macrophage treatments	156	GSE30595	GPL13780	M-CSF + E (GSE30595/GPL13780)	21890660
(J) macrophage treatments	157	GSE30595	GPL13780	M-CSF + P (GSE30595/GPL13780)	21890660
(J) macrophage treatments	158	GSE30595	GPL13780	GM-CSF + E (GSE30595/GPL13780)	21890660
(J) macrophage treatments	159	GSE30595	GPL13780	GM-CSF + P (GSE30595/GPL13780)	21890660
(J) macrophage treatments	160	GSE30595	GPL13780	GM-CSF + IL-10 (GSE30595/GPL13780)	21890660
(J) macrophage treatments	161	GSE30595	GPL13780	GM-CSF (GSE30595/GPL13780)	21890660
(J) macrophage treatments	162	GSE30595	GPL13780	GM-CSF + M-CSF (GSE30595/GPL13780)	21890660
(J) macrophage treatments	163	GSE30595	GPL13780	GM-CSF + M-CSF +IL-10 (GSE30595/GPL13780)	21890660
(J) macrophage treatments	164	GSE30595	GPL13780	GM-CSF + IL4/13 (GSE30595/GPL13780)	21890660
(J) macrophage treatments	165	GSE30595	GPL13780	GM-CSF + E/P/IL-10/4/13 (GSE30595/GPL13780)	21890660
(J) macrophage treatments	166	GSE30595	GPL13780	decidual macrophages (GSE30595/GPL13780)	21890660
(J) macrophage treatments	167	GSE30723	GPL570	influenza virus (GSE30723/GPL570)	21239608
(J) macrophage treatments	168	GSE30723	GPL570	influenza virus (GSE30723/GPL570)	21239608
(J) macrophage treatments	169	GSE31747	GPL8300	zaire ebolavirus, 1 hr (GSE31747/GPL8300)	22028943
(J) macrophage treatments	170	GSE31747	GPL8300	zaire ebolavirus, 6 hrs (GSE31747/GPL8300)	22028943
(J) macrophage treatments	171	GSE32164	GPL6244	M2 activation (GSE32164/GPL6244)	22067385
(J) macrophage treatments	172	GSE32164	GPL6244	M2 activation (GSE32164/GPL6244)	22067385
(J) macrophage treatments	173	GSE32164	GPL6244	c-Myc inhibition (GSE32164/GPL6244)	22067385
(J) macrophage treatments	174	GSE32282	GPL6480	LPS (GSE32282/GPL6480)	24808366
(J) macrophage treatments	175	GSE32282	GPL6480	curdlan (GSE32282/GPL6480)	24808366
(J) macrophage treatments	176	GSE32282	GPL6480	baker´s yeast glucan (GSE32282/GPL6480)	24808366
(J) macrophage treatments	177	GSE33026	GPL6480	heme (GSE33026/GPL6480)	22052915
(J) macrophage treatments	178	GSE33026	GPL6480	heme (GSE33026/GPL6480)	22052915
(J) macrophage treatments	179	GSE33273	GPL4133	differentiation (GSE33273/GPL4133)	23417121
(J) macrophage treatments	180	GSE34103	GPL6884	L. monocytogenes (GSE34103/GPL6884)	22629382
(J) macrophage treatments	181	GSE34517	GPL5175	smoking (GSE34517/GPL5175)	22952876|24668803
(J) macrophage treatments	182	GSE35433	GPL6947	IL4 (GSE35433/GPL6947)	23293084
(J) macrophage treatments	183	GSE35434	GPL6947	IL4 (GSE35434/GPL6947)	23293084
(J) macrophage treatments	184	GSE35449	GPL6947	classical M1 activation (GSE35449/GPL6947)	23029029
(J) macrophage treatments	185	GSE35449	GPL6947	alternative M2 activation (GSE35449/GPL6947)	23029029
(J) macrophage treatments	186	GSE35967	GPL6947	rosiglitazone, 4 hrs (GSE35967/GPL6947)	none
(J) macrophage treatments	187	GSE35967	GPL6947	LXR agonist T091317, 4 hrs (GSE35967/GPL6947)	none
(J) macrophage treatments	188	GSE35967	GPL6947	LXR agonist T091317, 24 hrs (GSE35967/GPL6947)	none
(J) macrophage treatments	189	GSE35967	GPL6947	rosiglitazone, 4 hrs (GSE35967/GPL6947)	none
(J) macrophage treatments	190	GSE35967	GPL6947	LXR agonist T091317, 4 hrs (GSE35967/GPL6947)	none
(J) macrophage treatments	191	GSE35967	GPL6947	LXR agonist T091317, 24 hrs (GSE35967/GPL6947)	none
(J) macrophage treatments	192	GSE35967	GPL6947	rosiglitazone, 4 hrs (GSE35967/GPL6947)	none
(J) macrophage treatments	193	GSE35967	GPL6947	rosiglitazone, 4 hrs (GSE35967/GPL6947)	none
(J) macrophage treatments	194	GSE36012	GPL6244	H1N1 versus seasonal influenza (GSE36012/GPL6244)	23434273
(J) macrophage treatments	195	GSE36537	GPL6480	IFNg (GSE36537/GPL6480)	23801603
(J) macrophage treatments	196	GSE36537	GPL6480	IL4 (GSE36537/GPL6480)	23801603
(J) macrophage treatments	197	GSE36933	GPL6244	4F (GSE36933/GPL6244)	22982462
(J) macrophage treatments	198	GSE36933	GPL6244	LPS (GSE36933/GPL6244)	22982462
(J) macrophage treatments	199	GSE36933	GPL6244	4F + LPS (GSE36933/GPL6244)	22982462
(J) macrophage treatments	200	GSE36995	GPL570	wound-derived macrophages (GSE36995/GPL570)	22844123
(J) macrophage treatments	201	GSE37356	GPL10558	lupus patient (GSE37356/GPL10558)	25011540
(J) macrophage treatments	202	GSE37356	GPL10558	atherosclerosis patient (GSE37356/GPL10558)	25011540
(J) macrophage treatments	203	GSE38194	GPL6480	O. tsutsugamushi (GSE38194/GPL6480)	23088884
(J) macrophage treatments	204	GSE38747	GPL6480	multinucleated giant cells (GSE38747/GPL6480)	24163411
(J) macrophage treatments	205	GSE40711	GPL13607	influenza A, IDN3006 (GSE40711/GPL13607)	23042757
(J) macrophage treatments	206	GSE40711	GPL13607	influenza A, VN3028IIcl2 (GSE40711/GPL13607)	23042757
(J) macrophage treatments	207	GSE40711	GPL13607	influenza A, IDN3006/cl2PA (GSE40711/GPL13607)	23042757
(J) macrophage treatments	208	GSE40812	GPL10558	poly I:C (GSE40812/GPL10558)	23220997
(J) macrophage treatments	209	GSE40812	GPL10558	poly I:C (GSE40812/GPL10558)	23220997
(J) macrophage treatments	210	GSE40812	GPL10558	hepatitis C infected patient (GSE40812/GPL10558)	23220997
(J) macrophage treatments	211	GSE40812	GPL10558	hepatitis C infected patient (GSE40812/GPL10558)	23220997
(J) macrophage treatments	212	GSE40885	GPL570	LPS (GSE40885/GPL570)	22952057
(J) macrophage treatments	213	GSE41295	GPL5175	LPS (GSE41295/GPL5175)	23970306
(J) macrophage treatments	214	GSE41295	GPL5175	PolyI:C (GSE41295/GPL5175)	23970306
(J) macrophage treatments	215	GSE41295	GPL5175	P3C (GSE41295/GPL5175)	23970306
(J) macrophage treatments	216	GSE41571	GPL570	ruptured atherosclerotic plaque (GSE41571/GPL570)	23122912
(J) macrophage treatments	217	GSE41731	GPL6884	IFNa2 (GSE41731/GPL6884)	23276142
(J) macrophage treatments	218	GSE41731	GPL6884	HIV (GSE41731/GPL6884)	23276142
(J) macrophage treatments	219	GSE41731	GPL6884	IFNa2 + HIV (GSE41731/GPL6884)	23276142
(J) macrophage treatments	220	GSE41731	GPL6884	IFNw (GSE41731/GPL6884)	23276142
(J) macrophage treatments	221	GSE41731	GPL6884	HIV (GSE41731/GPL6884)	23276142
(J) macrophage treatments	222	GSE41731	GPL6884	IFNw + HIV (GSE41731/GPL6884)	23276142
(J) macrophage treatments	223	GSE41889	GPL570	microvesicles (GSE41889/GPL570)	23144169
(J) macrophage treatments	224	GSE42925	GPL570	HIV Bal (GSE42925/GPL570)	none
(J) macrophage treatments	225	GSE43596	GPL570	nutlin-3 (GSE43596/GPL570)	24737129
(J) macrophage treatments	226	GSE43596	GPL570	LPS (GSE43596/GPL570)	24737129
(J) macrophage treatments	227	GSE44955	GPL6244	IL27 (GSE44955/GPL6244)	23535375
(J) macrophage treatments	228	GSE46599	GPL10558	IFNg (GSE46599/GPL10558)	24048477
(J) macrophage treatments	229	GSE46681	GPL10558	poly I:C (GSE46681/GPL10558)	25355795
(J) macrophage treatments	230	GSE46681	GPL10558	west nile virus (GSE46681/GPL10558)	25355795
(J) macrophage treatments	231	GSE46681	GPL10558	poly I:C (GSE46681/GPL10558)	25355795
(J) macrophage treatments	232	GSE46681	GPL10558	west nile virus (GSE46681/GPL10558)	25355795
(J) macrophage treatments	233	GSE46903	GPL6947	IL4, 72 hrs (GSE46903/GPL6947)	24530056
(J) macrophage treatments	234	GSE46903	GPL6947	IL4, 6 hrs (GSE46903/GPL6947)	24530056
(J) macrophage treatments	235	GSE46903	GPL6947	IL4, 12 hrs (GSE46903/GPL6947)	24530056
(J) macrophage treatments	236	GSE46903	GPL6947	IL4, 24 hrs (GSE46903/GPL6947)	24530056
(J) macrophage treatments	237	GSE46903	GPL6947	TNF + PGE2 + P3C, 72 hrs (GSE46903/GPL6947)	24530056
(J) macrophage treatments	238	GSE46903	GPL6947	TNF + PGE2 + P3C, 24 hrs (GSE46903/GPL6947)	24530056
(J) macrophage treatments	239	GSE46903	GPL6947	TNF + PGE2 + P3C, 6 hrs (GSE46903/GPL6947)	24530056
(J) macrophage treatments	240	GSE46903	GPL6947	TNF + PGE2 + P3C, 12 hrs (GSE46903/GPL6947)	24530056
(J) macrophage treatments	241	GSE46903	GPL6947	TNF + PGE2 + P3C, 48 hrs (GSE46903/GPL6947)	24530056
(J) macrophage treatments	242	GSE46903	GPL6947	IFNg, 72 hrs (GSE46903/GPL6947)	24530056
(J) macrophage treatments	243	GSE46903	GPL6947	IFNg, 6 hrs (GSE46903/GPL6947)	24530056
(J) macrophage treatments	244	GSE46903	GPL6947	IFNg, 24 hrs (GSE46903/GPL6947)	24530056
(J) macrophage treatments	245	GSE46903	GPL6947	IFNg, 12 hrs (GSE46903/GPL6947)	24530056
(J) macrophage treatments	246	GSE46903	GPL6947	sLPS + IC, 72 hrs (GSE46903/GPL6947)	24530056
(J) macrophage treatments	247	GSE46903	GPL6947	IL13, 72 hrs (GSE46903/GPL6947)	24530056
(J) macrophage treatments	248	GSE46903	GPL6947	IL10, 72 hrs (GSE46903/GPL6947)	24530056
(J) macrophage treatments	249	GSE46903	GPL6947	sLPS, 72 hrs (GSE46903/GPL6947)	24530056
(J) macrophage treatments	250	GSE46903	GPL6947	GC, 72 hrs (GSE46903/GPL6947)	24530056
(J) macrophage treatments	251	GSE46903	GPL6947	upLPS, 72 hrs (GSE46903/GPL6947)	24530056
(J) macrophage treatments	252	GSE46903	GPL6947	upLPS + IC, 72 hrs (GSE46903/GPL6947)	24530056
(J) macrophage treatments	253	GSE46903	GPL6947	TNF, 72 hrs (GSE46903/GPL6947)	24530056
(J) macrophage treatments	254	GSE46903	GPL6947	sLPS + IFNg, 72 hrs (GSE46903/GPL6947)	24530056
(J) macrophage treatments	255	GSE46903	GPL6947	IFNg + TNF, 72 hrs (GSE46903/GPL6947)	24530056
(J) macrophage treatments	256	GSE46903	GPL6947	PA, 24 hrs (GSE46903/GPL6947)	24530056
(J) macrophage treatments	257	GSE46903	GPL6947	LiA, 24 hrs (GSE46903/GPL6947)	24530056
(J) macrophage treatments	258	GSE46903	GPL6947	OA, 24 hrs (GSE46903/GPL6947)	24530056
(J) macrophage treatments	259	GSE46903	GPL6947	LA, 24 hrs (GSE46903/GPL6947)	24530056
(J) macrophage treatments	260	GSE46903	GPL6947	IL4 + upLPS, 72 hrs (GSE46903/GPL6947)	24530056
(J) macrophage treatments	261	GSE46903	GPL6947	SA, 24 hrs (GSE46903/GPL6947)	24530056
(J) macrophage treatments	262	GSE46903	GPL6947	P3C, 72 hrs (GSE46903/GPL6947)	24530056
(J) macrophage treatments	263	GSE46903	GPL6947	P3C + PGE2, 72 hrs (GSE46903/GPL6947)	24530056
(J) macrophage treatments	264	GSE46903	GPL6947	TNF + P3C, 72 hrs (GSE46903/GPL6947)	24530056
(J) macrophage treatments	265	GSE46903	GPL6947	PGE2, 72 hrs (GSE46903/GPL6947)	24530056
(J) macrophage treatments	266	GSE46903	GPL6947	TNF + PGE2, 72 hrs (GSE46903/GPL6947)	24530056
(J) macrophage treatments	267	GSE46903	GPL6947	IFNb + TNF + PGE2 + P3C + IFNg, 72 hrs (GSE46903/GPL6947)	24530056
(J) macrophage treatments	268	GSE46903	GPL6947	IFNb, 72 hrs (GSE46903/GPL6947)	24530056
(J) macrophage treatments	269	GSE46903	GPL6947	IFNb + TNF + PGE2 + P3C, 72 hrs (GSE46903/GPL6947)	24530056
(J) macrophage treatments	270	GSE46903	GPL6947	HDL, 6 hrs (GSE46903/GPL6947)	24530056
(J) macrophage treatments	271	GSE49072	GPL96	familial pulmonary fibrosis (GSE49072/GPL96)	17332483
(J) macrophage treatments	272	GSE49072	GPL96	spontaneous pulmonary fibrosis (GSE49072/GPL96)	17332483
(J) macrophage treatments	273	GSE49240	GPL10558	M-CSF (GSE49240/GPL10558)	23293084
(J) macrophage treatments	274	GSE49240	GPL10558	IL10 (GSE49240/GPL10558)	23293084
(J) macrophage treatments	275	GSE49240	GPL10558	IL4 (GSE49240/GPL10558)	23293084
(J) macrophage treatments	276	GSE49240	GPL10558	IFNg (GSE49240/GPL10558)	23293084
(J) macrophage treatments	277	GSE49706	GPL10558	fluticasone propionate (GSE49706/GPL10558)	24395918
(J) macrophage treatments	278	GSE49706	GPL10558	fluticasone propionate + IFNg (GSE49706/GPL10558)	24395918
(J) macrophage treatments	279	GSE49706	GPL10558	fluticasone propionate + IFNg (GSE49706/GPL10558)	24395918
(J) macrophage treatments	280	GSE49706	GPL10558	fluticasone propionate + IFNg (GSE49706/GPL10558)	24395918
(J) macrophage treatments	281	GSE49706	GPL10558	IFNg (GSE49706/GPL10558)	24395918
(J) macrophage treatments	282	GSE49709	GPL10558	fluticasone propionate (GSE49709/GPL10558)	24395918
[truncated: 179 more rows]
